# Supplementary material for: Integrating comprehensive functional annotations to boost power and accuracy in gene-based association analysis
Source: PLoS Genet. 2020 Dec 15;16(12):e1009060. doi: 10.1371/journal.pgen.1009060 (PMC7737906; doi:10.1371/journal.pgen.1009060)
Supplement: S1 Table — Descriptive statistics for eQTL variant predictive weights used to calculate TWAS test statistics. (TEX) [file pgen.1009060.s001.tex]

\documentclass[10pt,letterpaper]{article}
% \usepackage[top=0.85in,left=2.75in,footskip=0.75in]{geometry}
\usepackage[table]{xcolor}
\usepackage{array}

\begin{document}

\paragraph*{S1 Table.}
\label{S1_Table}
{\bf Descriptive Statistics for eQTL Annotation Data Sets.\newline} 
\begin{tabular}{|l|r|r|r|}
\multicolumn{1}{l}{} & \multicolumn{2}{c}{TWAS/FUSION} & \multicolumn{1}{r}{PredictDB}\tabularnewline
\cline{2-4} 
\multicolumn{1}{l|}{} & Elastic Net & LASSO & Elastic Net\tabularnewline
\hline 
No. Tissues &  48  &  48  &  48 \tabularnewline
Total No. eQTL Variants &  766,885  &  451,186  &  1,437,864 \tabularnewline
Total No. eGenes &  25,418  &  25,634  &  25,844 \tabularnewline
\hline 
Mean No. eGenes per eQTL Variant & 3.11  &  1.88  &  3.26 \tabularnewline
Mean No. Tissues per eQTL Variant &  4.90  &  2.98  &  4.38 \tabularnewline
\hline 
Mean No. Tissues per eGene &  9.17  &  9.19  &  9.62 \tabularnewline
Mean No. eQTL Variants per eGene &  93.77  &  33.17  &  181.16 \tabularnewline
\hline 
\end{tabular}

\end{document}
