# Supplementary material for: Integrating comprehensive functional annotations to boost power and accuracy in gene-based association analysis
Source: PLoS Genet. 2020 Dec 15;16(12):e1009060. doi: 10.1371/journal.pgen.1009060 (PMC7737906; doi:10.1371/journal.pgen.1009060)
Supplement: S2 Table — Descriptive statistics for regulatory element annotation data sets used to calculate weights between enhancers and target genes. (TEX) [file pgen.1009060.s002.tex]

\documentclass[10pt,letterpaper]{article}
% \usepackage[top=0.85in,left=2.75in,footskip=0.75in]{geometry}
\usepackage[table]{xcolor}
\usepackage{array}

\begin{document}

\paragraph*{S2 Table.}
\label{S2_Table}
{\bf Descriptive Statistics for Enhancer-to-Target Gene Annotation Data Sets.\newline}
\begin{tabular}{|l|r|r|r|}
\cline{2-4} 
\multicolumn{1}{l|}{} & RoadmapLinks & JEME & GeneHancer\tabularnewline
\hline 
Total No. Regulatory Elements &  1,285,355  &  235,242  &  209,691 \tabularnewline
\hline 
Total No. Target Genes &  18,931  &  18,357  &  79,782 \tabularnewline
\hline 
Total Mbp Spanned &  257.1  &  247.8  &  331.2 \tabularnewline
\hline 
Mean No. Genes per Element &  1.3  &  2.7  &  3.4 \tabularnewline
\hline 
Mean No. Elements per Gene &  89.2  & 35.1  &  8.8 \tabularnewline
\hline 
\end{tabular}
\\

\end{document}
