# Supplementary material for: Integrating comprehensive functional annotations to boost power and accuracy in gene-based association analysis
Source: PLoS Genet. 2020 Dec 15;16(12):e1009060. doi: 10.1371/journal.pgen.1009060 (PMC7737906; doi:10.1371/journal.pgen.1009060)
Supplement: S1 Data — (CSV) [file pgen.1009060.s009.csv]

PheCode	Phenotype	Phenotype_Group	Gene	Top_Variant_at_Gene_Locus	ClinVar	HPO	Labels_in_Locus	iTSS_Dist	Omnibus_p	dTSS_p	Coding_p	UTR_p	Enhancer_p	CT_TWAS_p	Pascal_SOCS_p
153	Colorectal_cancer	neoplasms	FAM84B	8:128413305:G:T	0	0	ClinVar	0.000206299822146179	0.00845595554607564	0.0016523	0.775	0.765418503252012	0.322824355129856	0.891605936956102	0.506224023
153	Colorectal_cancer	neoplasms	MYC	8:128413305:G:T	1	0	ClinVar	0.0353043179850857	4.56943433592378e-07	2.825e-07	0.299030914594024	0.550346647673687	1.9179155348747e-07		0.232299771
153	Colorectal_cancer	neoplasms	POU5F1B	8:128413305:G:T	0	0	ClinVar	0.876078132212251	2.03559478900804e-08	6.74050000000001e-09	2.08200011537586e-08	8.68964891627788e-06	0.546725883649091		9.19440564e-05
172	Skin_cancer	neoplasms	CHORDC1	11:89017961:G:A	0	0	ClinVar && HPO	0.000104777657562848	0.124684869373318	0.019068	0.370025249602277	0.912066346491784	0.916899535565338	0.132123769963949	0.176747139
172	Skin_cancer	neoplasms	CTSC	11:89017961:G:A	0	1	ClinVar && HPO	4.95756882821863e-05	1.64463950997139e-07	3.28930000000001e-08	0.38421790800139	0.302414499017902	0.012506910415402	0.00904290908240515	0.117494418
172	Skin_cancer	neoplasms	GRM5	11:89017961:G:A	0	0	ClinVar && HPO	0.0004088468180785	2.88640678257997e-14	5.77319999999999e-15	0.186217896382454	0.00474087449484996	8.81776738561032e-11	3.9324e-09
172	Skin_cancer	neoplasms	NAALAD2	11:89017961:G:A	0	0	ClinVar && HPO	0.00021024858273291	0.0688193767365459	0.017652	0.241828264528563	0.264661992376058	0.831533722990863	0.0696635826425896	0.200784279
172	Skin_cancer	neoplasms	NOX4	11:89017961:G:A	0	0	ClinVar && HPO	0.673255754487874	3.09278979587835e-15	8.65970000000002e-15	0.00332425139261724	6.6614e-16	0.522246313479612	0.030661746661163	1.02098636e-08
172	Skin_cancer	neoplasms	TRIM49	11:89017961:G:A	0	0	ClinVar && HPO	0.00592473096347684	6.37799999999904e-13	1.2756e-13	0.35198	0.696	0.568240630548098	0.28437	0.560271431
172	Skin_cancer	neoplasms	TRIM49C	11:89017961:G:A	0	0	ClinVar && HPO	0.000573857184553779	0.0447358313908495	0.010628			0.967434434356142	0.24896	0.949528256
172	Skin_cancer	neoplasms	TRIM64	11:89017961:G:A	0	0	ClinVar && HPO	0.001073221935802	0.19633		0.19633				0.446968823
172	Skin_cancer	neoplasms	TRIM64B	11:89017961:G:A	0	0	ClinVar && HPO	0.00289465310702089	0.855		0.855				0.537109835
172	Skin_cancer	neoplasms	TYR	11:89017961:G:A	1	1	ClinVar && HPO	0.341840850378092	1.49455170108746e-15	1.1102e-15	9.99210000000001e-16	0.0371	1.29055802773535e-15		1e-12
172	Skin_cancer	neoplasms	UBTFL1	11:89017961:G:A	0	0	ClinVar && HPO	0.000331603692288115	0.0163150727449384	0.0079698	0.741				0.278105596
172	Skin_cancer	neoplasms	AAAS	12:52893941:G:C	0	0	ClinVar && HPO	0.000311849455819774	0.374745598726258	0.3767	0.697640886353109	0.36662	0.175917084379808	0.402485629370091	0.16679082
172	Skin_cancer	neoplasms	AC021072.1	12:52893941:G:C	0	0	ClinVar && HPO	0.000600757018812129	0.24074	0.24074
172	Skin_cancer	neoplasms	ACVR1B	12:52893941:G:C	0	0	ClinVar && HPO	0.00414894995353454	1.60159999932609e-10	3.20320000000001e-11	0.0619	0.63589	0.522854035139207	0.612582680672475	0.750563035
172	Skin_cancer	neoplasms	ACVRL1	12:52893941:G:C	0	0	ClinVar && HPO	0.00265187060321527	0.000119510899474539	2.39e-05	0.181817080650435	0.880583291097481	0.392095915201907	0.668390890769042	0.523513169
172	Skin_cancer	neoplasms	AMHR2	12:52893941:G:C	0	0	ClinVar && HPO	9.73712076850297e-05	0.26178785518314	0.49982	0.253960539103292		0.362726049130364	0.131666765708413	0.238361783
172	Skin_cancer	neoplasms	ANKRD33	12:52893941:G:C	0	0	ClinVar && HPO	0.00219412926798925	0.201572797385555	0.31619	0.335026820649699	0.121488837424723	0.0588405678309572	0.8669	0.453025461
172	Skin_cancer	neoplasms	ATG101	12:52893941:G:C	0	0	ClinVar && HPO	0.0134455107753202	7.49817378090803e-13	9.93650000000001e-13			6.02073939907493e-13
172	Skin_cancer	neoplasms	C12orf10	12:52893941:G:C	0	0	ClinVar && HPO	0.00033704638369698	1.40652731524206e-07	0.2436	0.588113075748612	0.192	2.81305529177267e-08	0.365048300052566	0.194288353
172	Skin_cancer	neoplasms	CSAD	12:52893941:G:C	0	0	ClinVar && HPO	0.0013947222325315	0.272266541500018	0.2458	0.41809172128984	0.19720986978243	0.0703579124796221	0.890703396432044	0.71470341
172	Skin_cancer	neoplasms	EIF4B	12:52893941:G:C	0	0	ClinVar && HPO	0.00634549605763126	2.22139999020277e-09	4.44280000000001e-10	0.774544588842815	0.262401024359228	0.0998956722783771	0.401057237454221	0.141382439
172	Skin_cancer	neoplasms	ESPL1	12:52893941:G:C	0	0	ClinVar && HPO	0.000461319359968091	0.068140808505551	0.13861	0.0830563187337384	0.961076784514405	0.0630786446821149	0.0156973702354328	0.293618664
172	Skin_cancer	neoplasms	FIGNL2	12:52893941:G:C	0	0	ClinVar && HPO	0.00108826564646153	0.334910056114041	0.16497	0.781372638589407	0.342967004221016	0.219679861590188		0.595017097
172	Skin_cancer	neoplasms	GRASP	12:52893941:G:C	0	0	ClinVar && HPO	0.00721083877139609	6.83549999988086e-12	1.3671e-12	0.877621899916759	0.160801575041826	0.122626708532322	0.132842620360213	0.640491286
172	Skin_cancer	neoplasms	IGFBP6	12:52893941:G:C	0	0	ClinVar && HPO	0.00254712501743042	0.353884108300998	0.7252	0.309285820680129	0.684	0.109127777705903		0.879346612
172	Skin_cancer	neoplasms	ITGB7	12:52893941:G:C	0	0	ClinVar && HPO	0.000996152698882256	0.0830811145521932	0.38336	0.159233282006726	0.0905899816257092	0.219106388094501	0.026748	0.68410621
172	Skin_cancer	neoplasms	KRT1	12:52893941:G:C	1	0	ClinVar && HPO	0.174507073909148	1.52971059187782e-12	3.07980000000001e-13	0.0173395067377687	0.911298228166092	4.62362751803439e-11	0.0024866514239412	0.00504557225
172	Skin_cancer	neoplasms	KRT18	12:52893941:G:C	0	0	ClinVar && HPO	0.0112527807848535	5.17944885593821e-12	1.5115e-12	0.952714014189953	0.00879	1.0046626798495e-11	4.89659999815857e-12	0.00812425864
172	Skin_cancer	neoplasms	KRT2	12:52893941:G:C	0	0	ClinVar && HPO	0.235979580737152	8.60318720842229e-13	2.5568e-13	0.0992229149949124	0.4136	5.26132839504704e-13	0.12644	0.0141447779
172	Skin_cancer	neoplasms	KRT3	12:52893941:G:C	0	0	ClinVar && HPO	0.0552835435351843	2.372861994096e-12	6.436e-13	0.159763266345563	0.014338	1.80701136263354e-12	0.0509846918184688	0.0371297216
172	Skin_cancer	neoplasms	KRT4	12:52893941:G:C	0	0	ClinVar && HPO	0.0467042552320035	2.71608771370771e-12	7.18090000000002e-13	0.95134537657549	0.03037	2.23064907644152e-12	0.43679	0.139721352
172	Skin_cancer	neoplasms	KRT5	12:52893941:G:C	1	1	ClinVar && HPO	0.865731902291094	1.24449464162096e-13	5.49560000000001e-14	1.40936643310303e-13	0.00177652140596333	6.71808748277442e-14	0.00319223480437062	1.80685467e-11
172	Skin_cancer	neoplasms	KRT6A	12:52893941:G:C	0	0	ClinVar && HPO	0.878244719833016	3.65730022607904e-14	2.0983e-14	1.95351012386382e-08	1.6653e-14	3.44756875415218e-14	0.11096	1e-12
172	Skin_cancer	neoplasms	KRT6B	12:52893941:G:C	0	0	ClinVar && HPO	0.585634151041569	6.33842415086289e-14	1.9429e-14	5.73232509868057e-09	0.849	3.64772688715131e-14	0.0088626	1e-12
172	Skin_cancer	neoplasms	KRT6C	12:52893941:G:C	0	0	ClinVar && HPO	0.728760597062128	1.84533842169336e-15	1.4655e-14	2.20877152353761e-15	6.6614e-16	3.64281736949737e-14	1.51534338124657e-15	1e-12
172	Skin_cancer	neoplasms	KRT7	12:52893941:G:C	0	0	ClinVar && HPO	0.0688124906758544	1.83890557732755e-12	3.7648e-13	0.394096259726928	0.755244911474104	1.59172401711513e-11	0.179985351454247	0.231807692
172	Skin_cancer	neoplasms	KRT71	12:52893941:G:C	0	0	ClinVar && HPO	0.645635613586492	2.80213154434393e-13	1.0869e-13	0.079312351529773	0.0252165021994514	1.15699486104336e-13	0.26572	7.23854909000001e-09
172	Skin_cancer	neoplasms	KRT72	12:52893941:G:C	0	0	ClinVar && HPO	0.425572481999975	8.81499999996865e-13	1.763e-13	0.09409561352096	0.700082189489814	0.0732674181569856	0.621600706327248	0.0885927058
172	Skin_cancer	neoplasms	KRT73	12:52893941:G:C	0	0	ClinVar && HPO	0.341594813549707	1.00584999999688e-12	2.0117e-13	0.154236168985707	0.551	0.0880097158267388	0.607076945710008	0.0648309985
172	Skin_cancer	neoplasms	KRT74	12:52893941:G:C	0	0	ClinVar && HPO	0.518793165653889	6.26149747113286e-13	1.3844e-13	0.497981322915302	0.273658156070151	1.31239726121435e-12	0.24573	0.00354743362
172	Skin_cancer	neoplasms	KRT75	12:52893941:G:C	0	0	ClinVar && HPO	0.467259734155454	4.55197242584908e-14	3.9302e-14	1.1790584683905e-13	3.0198e-14	4.79987466394046e-14		1e-12
172	Skin_cancer	neoplasms	KRT76	12:52893941:G:C	0	0	ClinVar && HPO	0.0685645254310737	2.81884006003861e-12	5.74650000000001e-13	0.277660003446203	0.28873	2.97711491940108e-11	0.90965	0.00727172246
172	Skin_cancer	neoplasms	KRT77	12:52893941:G:C	0	0	ClinVar && HPO	0.150364940953807	1.79469999959183e-12	3.5894e-13	0.00176747388280118	0.03541	0.0221710458912429	0.82977	0.00125375782
172	Skin_cancer	neoplasms	KRT78	12:52893941:G:C	0	0	ClinVar && HPO	0.0341678546306047	1.91986338539541e-12	8.75409999999999e-13	0.0339932744826265	0.976	1.06251893640948e-12		0.0410730361
172	Skin_cancer	neoplasms	KRT79	12:52893941:G:C	0	0	ClinVar && HPO	0.0402546400909204	4.02344999953116e-12	8.04690000000002e-13	0.00882658304884543	0.269	0.0490896126139145	0.1121	0.16319906
172	Skin_cancer	neoplasms	KRT8	12:52893941:G:C	0	0	ClinVar && HPO	0.0188677719544305	7.59549999126168e-12	1.5191e-12	0.126925762363567	0.00281466719493298	0.974390911475863	0.00230641431391343	0.0152900563
172	Skin_cancer	neoplasms	KRT80	12:52893941:G:C	0	0	ClinVar && HPO	0.0364574300153954	2.45359999989799e-12	4.90720000000001e-13	0.375179729956826	0.165573740080481	0.0925762883790297	0.014816171009898	0.223833155
172	Skin_cancer	neoplasms	KRT81	12:52893941:G:C	0	0	ClinVar && HPO	0.117368115155059	1.04593911595273e-12	2.5191e-13	0.13907609246504	0.171646746587129	1.23347842192438e-12	1.716437262279e-07	0.056134341
172	Skin_cancer	neoplasms	KRT82	12:52893941:G:C	0	0	ClinVar && HPO	0.345673704311403	2.54085412949439e-13	8.4044e-14	0.0105326892897407	0.000262350273900689	1.28751639834472e-13	7.69150000000002e-11	1.49817629e-08
172	Skin_cancer	neoplasms	KRT83	12:52893941:G:C	1	0	ClinVar && HPO	0.155896960434611	6.31186463215238e-13	2.0439e-13	0.0302890079733205	0.201691191203504	3.30143908204838e-13	0.671387757756076	0.0269239957
172	Skin_cancer	neoplasms	KRT84	12:52893941:G:C	0	0	ClinVar && HPO	0.294213377817862	3.3364686468111e-13	1.1724e-13	0.0034788844754087	0.366395709225038	2.89083231471162e-13		3.49341649e-06
172	Skin_cancer	neoplasms	KRT85	12:52893941:G:C	0	0	ClinVar && HPO	0.246224883517473	5.4022651544961e-13	1.4133e-13	0.725733021134351	0.1521	4.58770669505796e-13	0.34335	0.000298090812
172	Skin_cancer	neoplasms	KRT86	12:52893941:G:C	0	0	ClinVar && HPO	0.0813845359553391	1.45587176230165e-12	3.3706e-13	0.0641864464883458	0.509165414448983	2.13886547346096e-12	0.0321092835978341	0.063342424
172	Skin_cancer	neoplasms	MAP3K12	12:52893941:G:C	0	0	ClinVar && HPO	5.57228645860469e-05	0.200227087890941	0.26306	0.508553918616203	0.065769	0.42806212898302	0.253757166843784	0.338885275
172	Skin_cancer	neoplasms	MFSD5	12:52893941:G:C	0	0	ClinVar && HPO	0.000547066604336275	0.137354445878827	0.19868	0.40540278682621	0.87585491384517	0.0591674403558472	0.050271	0.550120518
172	Skin_cancer	neoplasms	NR4A1	12:52893941:G:C	0	0	ClinVar && HPO	0.00845286366296127	5.03679999997865e-12	1.2592e-12	0.566753940665329	0.234230196877785	0.443091984658984		0.377839965
172	Skin_cancer	neoplasms	PCBP2	12:52893941:G:C	0	0	ClinVar && HPO	7.34100287650963e-05	0.440720307574541	0.27617	0.671	0.8808	0.0917877116926532	0.5433	0.230477001
172	Skin_cancer	neoplasms	PFDN5	12:52893941:G:C	0	0	ClinVar && HPO	0.000352189913806369	2.11375510146793e-11	0.2204	0.364964385618314	0.434	4.22751020495774e-12	0.00932009113221924	0.19673968
172	Skin_cancer	neoplasms	PRR13	12:52893941:G:C	0	0	ClinVar && HPO	8.15348517736657e-05	0.311066294175777	0.37147	0.751253239814881	0.144920077075054	0.189288705034228	0.369902495600015
172	Skin_cancer	neoplasms	RARG	12:52893941:G:C	0	0	ClinVar && HPO	0.000821728918619258	0.636188840199685	0.22816	0.221432243766531	0.223625110174499	0.0696341454054826	0.969206436600012	0.760925795
172	Skin_cancer	neoplasms	SCN8A	12:52893941:G:C	0	0	ClinVar && HPO	0.000111787590580551	0.82782255847733	0.48761	0.208438882433388	0.81311	0.249350380796123	0.965411745518771	0.937618697
172	Skin_cancer	neoplasms	SOAT2	12:52893941:G:C	0	0	ClinVar && HPO	0.00239682580083131	0.782698056500149	0.93725	0.42407989298763	0.89300714826872	0.103776332030993	0.810991403428085	0.862440973
172	Skin_cancer	neoplasms	SP1	12:52893941:G:C	0	0	ClinVar && HPO	0.000150704438531768	6.6778031724448e-10	0.50328	0.0408631502276627	0.90401	1.33556063758836e-10	0.248513377399757	0.159714445
172	Skin_cancer	neoplasms	SP7	12:52893941:G:C	0	0	ClinVar && HPO	0.000257580053190211	0.0773996590170503	0.64712	0.0485293286212017	0.68478	0.0488365471899994	0.0380075261404225	0.0935473392
172	Skin_cancer	neoplasms	SPRYD3	12:52893941:G:C	0	0	ClinVar && HPO	0.00354722383407949	0.398935218759513	0.24596	0.921	0.67661	0.0779094470599844	0.223827330141658	0.711970223
172	Skin_cancer	neoplasms	TNS2	12:52893941:G:C	0	0	ClinVar && HPO	0.00421915672120944	0.125772911721669	0.1682			0.0998532775022533
172	Skin_cancer	neoplasms	ZNF740	12:52893941:G:C	0	0	ClinVar && HPO	0.00110774373888694	0.232725463371764	0.27966	0.610392020124601	0.166066215281965	0.0858960777130578	0.577443175129892	0.674840892
172	Skin_cancer	neoplasms	APBA2	15:28230247:C:T	0	0	ClinVar && HPO	0.000124174838196462	0.288311611879821	0.77109	0.670484597709933	0.0615691968262908	0.695528245182653	0.213956823425975	0.497041326
172	Skin_cancer	neoplasms	GOLGA6L7P	15:28230247:C:T	0	0	ClinVar && HPO	0.000190221761618464	0.157588138436664		0.157588138436664				0.467379902
172	Skin_cancer	neoplasms	GOLGA8F	15:28230247:C:T	0	0	ClinVar && HPO	0.0195417905784972	2.658245806817e-05	1.3302e-05	0.0164
172	Skin_cancer	neoplasms	GOLGA8G	15:28230247:C:T	0	0	ClinVar && HPO	0.00477147403407804	0.000668966057415503	0.0002228	0.541			0.76242	0.777
172	Skin_cancer	neoplasms	GOLGA8M	15:28230247:C:T	0	0	ClinVar && HPO	0.000770454467264194	0.10761615818044				0.15694671192901	0.081346239773101
172	Skin_cancer	neoplasms	HERC2	15:28230247:C:T	1	0	ClinVar && HPO	0.283827108240499	5.49137735485167e-05	1.1895e-05	0.000170365695009069	0.0011726	0.00414668502442005	0.0515469403812389	0.00230148961
172	Skin_cancer	neoplasms	OCA2	15:28230247:C:T	1	1	ClinVar && HPO	0.10003251458425	7.70823526451965e-08	3.811e-06	1.5479119478176e-08	0.64232	0.00737691024590176	0.514797540775304	0.0212052546
172	Skin_cancer	neoplasms	AC092143.1	16:89986117:C:T	0	0	ClinVar && HPO	0.994574770004921	1.21851930867744e-14				1.21851930867744e-14
172	Skin_cancer	neoplasms	ACSF3	16:89986117:C:T	0	0	ClinVar && HPO	0.000245223627115088	4.15345316499748e-13	9.02609999999999e-14	0.954149171707879	0.000285553942557974	1.04256633348537e-12	4.4841508894651e-08	0.000297196995
172	Skin_cancer	neoplasms	ANKRD11	16:89986117:C:T	0	0	ClinVar && HPO	0.00147246118900222	5.0664266208633e-15	2.99760000000001e-15	0.000250191033636084	0.0387339512244793	1.53071693984412e-15	9.0892e-06	1e-12
172	Skin_cancer	neoplasms	CDH15	16:89986117:C:T	0	0	ClinVar && HPO	0.000564584779800155	1.4209082453238e-13	2.89770000000001e-14	0.00118417007182868	0.450654259948735	1.47355306957132e-12	0.000629898042648585	0.0130332643
172	Skin_cancer	neoplasms	CDK10	16:89986117:C:T	0	0	ClinVar && HPO	0.0916553437812094	8.34163424124496e-44	9.99200000000002e-16	0.368758334793035	0.00050041	1.66832684824902e-44	9.11555012992495e-31	1e-12
172	Skin_cancer	neoplasms	CENPBD1	16:89986117:C:T	0	0	ClinVar && HPO	0.606033508431551	5.49575892857141e-37	4.4409e-16	0.0036546	0.00434089046819984	1.09915178571428e-37	0.00230357583780116	1e-12
172	Skin_cancer	neoplasms	CHMP1A	16:89986117:C:T	0	0	ClinVar && HPO	0.0637503885538387	7.78469999999909e-49	6.66130000000001e-16	0.593242440509911	6.16180954282444e-06	7.95525457279269e-16	1.55693999999982e-49	1e-12
172	Skin_cancer	neoplasms	CPNE7	16:89986117:C:T	0	0	ClinVar && HPO	0.0320836090741604	4.6535457546781e-38	1.2212e-15	0.0260985986258761	0.062753	1.09715816983429e-15	9.30709150935621e-39	1e-12
172	Skin_cancer	neoplasms	DBNDD1	16:89986117:C:T	0	0	ClinVar && HPO	0.42674868446304	3.62636819307818e-68	5.55110000000001e-16	0.271957255379801	3.09444054033474e-06	6.46294052194352e-44	7.25273638615637e-69	1e-12
172	Skin_cancer	neoplasms	DEF8	16:89986117:C:T	0	0	ClinVar && HPO	0.754153010397752	9.84187500000007e-37	8.8818e-16	9.28169505646523e-08	6.9621453364248e-05	1.96837500000001e-37	1.7441313839611e-15	1e-12
172	Skin_cancer	neoplasms	DPEP1	16:89986117:C:T	0	0	ClinVar && HPO	0.0467000520381792	7.46270007632e-20	5.55110000000001e-16	0.149590020275239	3.2456689231027e-06	1.12526744420036e-15	1.49259994487281e-20	1e-12
172	Skin_cancer	neoplasms	FANCA	16:89986117:C:T	0	0	ClinVar && HPO	0.161766717014782	1.66545190164712e-50	1.5543e-15	5.78564282692304e-08	4.3103e-08	2.06193581217461e-15	3.33090380329425e-51	1e-12
172	Skin_cancer	neoplasms	GAS8	16:89986117:C:T	0	0	ClinVar && HPO	0.368173862477199	1.0208762618161e-58	5.55110000000001e-16	2.79319999810814e-11	1.33225999999999e-15	1.01475e-37	2.04175252363221e-59	1e-12
172	Skin_cancer	neoplasms	MC1R	16:89986117:C:T	1	1	ClinVar && HPO	0.926908892814274	5.6028e-80	1.6653e-15	1.12056e-80	0.00915223256589335	1.81048147470352e-15	2.34754999997531e-19	2.57875477000001e-09
172	Skin_cancer	neoplasms	PRDM7	16:89986117:C:T	0	0	ClinVar && HPO	0.254470592440509	5.38611282519604e-43	1.6653e-15	3.67840216583086e-07	0.00043848	1.34652820629901e-43		1e-12
172	Skin_cancer	neoplasms	RPL13	16:89986117:C:T	0	0	ClinVar && HPO	0.0275839830220768	4.36273707033421e-15	1.4433e-15	1.67799999193103e-08	1.62091999999996e-14	2.55425552945165e-15	6.26970000041786e-11	1e-12
172	Skin_cancer	neoplasms	SLC22A31	16:89986117:C:T	0	0	ClinVar && HPO	0.000717684859221932	4.86597705192638e-14	2.2538e-14	0.0439764144095605	0.282090095474769	1.71277522641901e-14	0.0113853264449654	0.00705428583
172	Skin_cancer	neoplasms	SPATA2L	16:89986117:C:T	0	0	ClinVar && HPO	0.107135595407572	3.24425092091475e-15	1.3323e-15	0.00355029703692739	3.03165122615828e-08	1.2695241298297e-15	3.43718280826211e-13	1e-12
172	Skin_cancer	neoplasms	SPATA33	16:89986117:C:T	0	0	ClinVar && HPO	0.0728706009832253	2.60131583378194e-20	6.66130000000001e-16			6.19955673664286e-16	8.67128693546988e-21
172	Skin_cancer	neoplasms	SPG7	16:89986117:C:T	0	0	ClinVar && HPO	0.0137334612090435	2.31187500000002e-44	2.99760000000001e-15	7.32749999606283e-15	7.26090000000001e-14	4.62375000000004e-45	1.04006474429849e-15	1e-12
172	Skin_cancer	neoplasms	SPIRE2	16:89986117:C:T	0	0	ClinVar && HPO	0.362293725410019	2.98583999999565e-49	1.5543e-15	0.000565000740152997	4.87409999999999e-11	4.10764470967739e-38	5.97168e-50	1.11474563e-09
172	Skin_cancer	neoplasms	TCF25	16:89986117:C:T	0	0	ClinVar && HPO	0.630406770808771	9.01537499999998e-37	2.10940000000001e-15	0.00867674528646363	6.72559999984651e-12	1.803075e-37	2.77949008837828e-06	6.01417149000001e-09
172	Skin_cancer	neoplasms	TUBB3	16:89986117:C:T	0	0	ClinVar && HPO	0.983310833268529	5.34945991347357e-15	1.5543e-15	0.0133465049209285	0.331995811864638	3.43291822051494e-15	8.39412388945941e-05	1.84862126e-11
172	Skin_cancer	neoplasms	VPS9D1	16:89986117:C:T	0	0	ClinVar && HPO	0.119343427122646	2.42524632635281e-15	1.1102e-15			3.06727607831918e-15	9.77806070037032e-14	1e-12
172	Skin_cancer	neoplasms	ZNF276	16:89986117:C:T	0	0	ClinVar && HPO	0.136273688500043	4.1030796012058e-15	1.1102e-15	0.000278753180333744	9.50799878302798e-09	3.1460573217053e-15	1.5696460343726e-07	1e-12
172	Skin_cancer	neoplasms	ZNF778	16:89986117:C:T	0	0	ClinVar && HPO	0.000893771864928175	4.29268155384223e-14	1.97620000000001e-14	0.235065544463689	0.957821915549052	1.51802324231475e-14	0.00551391732257091	0.000759522491
172	Skin_cancer	neoplasms	AC104581.1	17:7571752:T:G	0	0	ClinVar && HPO	0.0863885616712877	7.57390000000002e-13	7.57390000000002e-13
172	Skin_cancer	neoplasms	ACADVL	17:7571752:T:G	0	0	ClinVar && HPO	0.0109646370328439	1.15784999471595e-11	2.3157e-12	0.00206507914852419	0.0240906371175283	0.284721524490294	0.000693207810666204	0.140353479
172	Skin_cancer	neoplasms	ACAP1	17:7571752:T:G	0	0	ClinVar && HPO	0.0361875551370874	5.40199999842842e-12	1.0804e-12	0.352807960915569	0.70536	0.034605272208334	0.00414411404715481	0.0205155511
172	Skin_cancer	neoplasms	ALOX12	17:7571752:T:G	0	0	ClinVar && HPO	0.00120210631302993	0.990803023169524	0.52214	0.99810979941811	0.505	0.0502305514347882	0.970621602493276	0.688755394
172	Skin_cancer	neoplasms	ALOX12B	17:7571752:T:G	1	0	ClinVar && HPO	0.017561961399545	9.13050000004219e-12	1.8261e-12	0.828686604976888	0.419545214895735	0.516372304046712	0.31361	0.649597586
172	Skin_cancer	neoplasms	ALOX15B	17:7571752:T:G	0	0	ClinVar && HPO	0.0245798076584242	6.71699999997488e-12	1.3434e-12	0.515444017001272	0.514191451661699	0.291483588008913	0.43364	0.687481086
172	Skin_cancer	neoplasms	ALOXE3	17:7571752:T:G	1	0	ClinVar && HPO	0.0139167796197096	1.09480000001838e-11	2.18960000000001e-12	0.52646970577935	0.823362884435785	0.681819122317728	0.532244436467151	0.610277986
172	Skin_cancer	neoplasms	ARHGEF15	17:7571752:T:G	0	0	ClinVar && HPO	0.00163180257656459	0.239864004503894	0.61974	0.512280675683847	0.184949286042411	0.132228778985953	0.149350963682396	0.69425972
172	Skin_cancer	neoplasms	ASGR1	17:7571752:T:G	0	0	ClinVar && HPO	0.00708326726229021	1.18268000001709e-11	2.95670000000001e-12	0.787371402798078	0.468248484313257	0.617820825163028		0.211668284
172	Skin_cancer	neoplasms	ASGR2	17:7571752:T:G	0	0	ClinVar && HPO	0.00344404026891837	0.000173159843267562	3.4633e-05	0.568665369392768	0.22974284438308	0.741135140546304	0.406749036991854	0.129877616
172	Skin_cancer	neoplasms	ATP1B2	17:7571752:T:G	0	0	ClinVar && HPO	0.804069154855704	6.72703233489807e-14	3.9302e-14	0.461535886466372	0.525695006270911	2.04570168911893e-14	0.348949558125123	0.00419237867
172	Skin_cancer	neoplasms	AURKB	17:7571752:T:G	0	0	ClinVar && HPO	0.00468687139067935	1.81034999998489e-10	3.6207e-11	0.135348073146336	0.757575747296918	0.462629153882314	0.779394830073722	0.682801222
172	Skin_cancer	neoplasms	BCL6B	17:7571752:T:G	0	0	ClinVar && HPO	0.00157400807304612	0.0217564828731748	0.0043083	0.239116190315523	0.70119	0.60292704687629	0.72294	0.74269114
172	Skin_cancer	neoplasms	BORCS6	17:7571752:T:G	0	0	ClinVar && HPO	0.00552213896549695	6.4914000321527e-11	3.2457e-11			0.993448089938127
172	Skin_cancer	neoplasms	C17orf49	17:7571752:T:G	0	0	ClinVar && HPO	0.00144538435957801	0.0212390884407327	0.0041613	0.777802308192619	0.313	0.282366697143466	0.84941
172	Skin_cancer	neoplasms	C17orf74	17:7571752:T:G	0	0	ClinVar && HPO	0.0881972055127709	0.00897721036251651		0.573750864811942	0.185	0.130281683489753	0.0023032	0.00965029011
172	Skin_cancer	neoplasms	CD68	17:7571752:T:G	0	0	ClinVar && HPO	0.410791291513419	9.10949999994624e-13	1.8219e-13	0.298846532955924	0.171244738294686	0.047155393809387	0.220451363977885	0.0594555001
172	Skin_cancer	neoplasms	CHD3	17:7571752:T:G	0	0	ClinVar && HPO	0.114896908556831	2.24100000000356e-12	4.48200000000001e-13	0.839989822971863	0.567078593234255	0.234184411677332	0.562696481405024	0.441698194
172	Skin_cancer	neoplasms	CHRNB1	17:7571752:T:G	0	0	ClinVar && HPO	0.107129167464688	2.65729883667714e-12	5.31459999999999e-13	0.423905606706883	0.149197798954804	1.21397754509368e-06	0.867227627361942	0.0268160648
172	Skin_cancer	neoplasms	CLDN7	17:7571752:T:G	0	0	ClinVar && HPO	0.0168180931311342	8.66749999592229e-12	1.7335e-12	0.0711777266394278	0.686416725803038	0.0992565922188358	0.0040011366850353	0.127565093
172	Skin_cancer	neoplasms	CLEC10A	17:7571752:T:G	0	0	ClinVar && HPO	0.00263476838574546	0.00021381846895175	4.281e-05	0.0518742032828571	0.238632424826976	0.396709670012895	0.337986578686463	0.24190366
172	Skin_cancer	neoplasms	CNTROB	17:7571752:T:G	0	0	ClinVar && HPO	0.0715992986825472	3.21020000002733e-12	6.42040000000001e-13	0.747036810825847	0.939014314073059	0.0484118853527992	0.931975545917664	0.817686983
172	Skin_cancer	neoplasms	CTC1	17:7571752:T:G	1	0	ClinVar && HPO	0.00383391041717778	2.22495298719672e-10	4.44990000000001e-11	0.999966845719699	0.272738968847466	0.549750393841641	0.914544101671673	0.720965358
172	Skin_cancer	neoplasms	CTDNEP1	17:7571752:T:G	0	0	ClinVar && HPO	0.014286789212573	9.32599999426236e-12	1.8652e-12	0.0184110597382872	0.486984454099519	0.0622427602960584	0.00385184398760766	0.130682702
172	Skin_cancer	neoplasms	CYB5D1	17:7571752:T:G	0	0	ClinVar && HPO	0.150601199325397	1.80189999999909e-12	3.6038e-13	0.959708178377543	0.640715148354506	0.0438170026560533	0.181696591322475	0.222505254
172	Skin_cancer	neoplasms	DLG4	17:7571752:T:G	0	0	ClinVar && HPO	0.00835053224695932	1.14334999902954e-11	2.2867e-12	0.98561859272018	0.00478369146063131	0.0338207032496263	0.0049455	0.122851601
172	Skin_cancer	neoplasms	DNAH2	17:7571752:T:G	0	0	ClinVar && HPO	0.613116691392498	3.87243999999664e-13	9.6811e-14	0.839561953987217		0.0722073372884721	0.397750754492984	0.0174003481
172	Skin_cancer	neoplasms	DVL2	17:7571752:T:G	0	0	ClinVar && HPO	0.0119035333829568	1.04094999977541e-11	2.0819e-12	0.0178369142151873	0.61314820761307	0.0426349910750125	0.0390503670661347	0.149116468
172	Skin_cancer	neoplasms	EFNB3	17:7571752:T:G	0	0	ClinVar && HPO	0.692338694627051	3.35839999999761e-13	6.7168e-14	0.672500823207454	0.325127703558918	0.063694158020661	0.818941715916284	0.0100994372
172	Skin_cancer	neoplasms	EIF4A1	17:7571752:T:G	0	0	ClinVar && HPO	0.383935772307402	9.83099999971483e-13	1.9662e-13	0.196815338064864	0.258140390579951	0.0223743244149435	0.0104671877193898
172	Skin_cancer	neoplasms	EIF5A	17:7571752:T:G	0	0	ClinVar && HPO	0.0269346962516678	6.50149999993342e-12	1.3003e-12	0.212	0.431717094605367	0.0751969404995604	0.901798248698388	0.0238451846
172	Skin_cancer	neoplasms	ELP5	17:7571752:T:G	0	0	ClinVar && HPO	0.0154496334629609	5.59379999793812e-12	1.8646e-12			0.0814017366015132	0.00538545514913476	0.107800869
172	Skin_cancer	neoplasms	FBXO39	17:7571752:T:G	0	0	ClinVar && HPO	0.000133407794053678	0.859349310719969	0.43922	0.970561567972023	0.638824395867215	0.254201449274139	0.64469355949666	0.173309014
172	Skin_cancer	neoplasms	FGF11	17:7571752:T:G	0	0	ClinVar && HPO	0.100098557835751	2.7805499999809e-12	5.56110000000001e-13	0.486989076016188	0.633240422394756	0.0821157714141881	0.340587528009249	0.0204913985
172	Skin_cancer	neoplasms	FXR2	17:7571752:T:G	0	0	ClinVar && HPO	0.462069484434662	5.18449999999564e-13	1.0369e-13	0.179561546962331	0.976	0.0219855107566224	0.56757	0.0406017906
172	Skin_cancer	neoplasms	GABARAP	17:7571752:T:G	0	0	ClinVar && HPO	0.0137847826743835	7.93199999506968e-12	1.983e-12		0.0037581	0.108673539988485	0.025896	0.158011307
172	Skin_cancer	neoplasms	GPS2	17:7571752:T:G	0	0	ClinVar && HPO	0.028125180519698	4.93399999941091e-12	1.2335e-12	0.174548870885676		0.0106551085244156	0.692126489980349
172	Skin_cancer	neoplasms	GUCY2D	17:7571752:T:G	0	0	ClinVar && HPO	0.035380303924368	5.27650000011089e-12	1.0553e-12	0.875620881925928	0.88264	0.629343158528464	0.732029609225536	0.926681323
172	Skin_cancer	neoplasms	HES7	17:7571752:T:G	0	0	ClinVar && HPO	0.0108720500345083	1.12554999998321e-11	2.2511e-12	0.703598244211168	0.33366	0.206865357500251	0.256146334529673	0.603069202
172	Skin_cancer	neoplasms	KCNAB3	17:7571752:T:G	0	0	ClinVar && HPO	0.0793211878521128	3.15525000017321e-12	6.3105e-13	0.988017747155333	0.638	0.128759987414685	0.897908540051901	0.673154156
172	Skin_cancer	neoplasms	KCTD11	17:7571752:T:G	0	0	ClinVar && HPO	0.0421955716774379	3.91863999991558e-12	9.7966e-13	0.489840633489483	0.133348338028557	0.0664213904659469		0.0294805983
172	Skin_cancer	neoplasms	KDM6B	17:7571752:T:G	0	0	ClinVar && HPO	0.180017717928503	1.50714999996098e-12	3.0143e-13	0.256865273199325	0.0177111829311274	0.0682851402681033	0.0810816278279589	0.0798314902
172	Skin_cancer	neoplasms	KRBA2	17:7571752:T:G	0	0	ClinVar && HPO	0.000910032722780901	0.835816377411879	0.80139	0.676215010922085	0.744	0.829130773952214	0.925043957083816	0.89061891
172	Skin_cancer	neoplasms	MPDU1	17:7571752:T:G	0	0	ClinVar && HPO	0.427821169066156	6.93239999993493e-13	1.7331e-13	0.133225079479868	0.0351963290864024	0.0526624323174757		0.061553618
172	Skin_cancer	neoplasms	MYH10	17:7571752:T:G	0	0	ClinVar && HPO	0.000316651106694265	0.99996793919281	0.70328	0.143777727228748	0.999993587735026	0.820648356460984	0.656954924120209	0.951908757
172	Skin_cancer	neoplasms	NAA38	17:7571752:T:G	0	0	ClinVar && HPO	0.152207584855991	8.99279999996732e-13	4.49640000000001e-13			0.118030386810909
172	Skin_cancer	neoplasms	NDEL1	17:7571752:T:G	0	0	ClinVar && HPO	0.000583206052055164	0.857906308865729	0.96346	0.866145175712513	0.072067942842189	0.73886798310688	0.895841920838899	0.767039293
172	Skin_cancer	neoplasms	NEURL4	17:7571752:T:G	0	0	ClinVar && HPO	0.0293621162051858	5.64999999988628e-12	1.13e-12	0.237738997965098	0.21836	0.097999596801896	0.430100846022741	0.0460829204
172	Skin_cancer	neoplasms	NLGN2	17:7571752:T:G	0	0	ClinVar && HPO	0.0716766676968718	1.46113452250474e-13	6.95110000000002e-13	0.000821818363191576	0.0005547	3.85544160773905e-14		0.0171676667
172	Skin_cancer	neoplasms	ODF4	17:7571752:T:G	0	0	ClinVar && HPO	0.00121343511928442	0.448049574028169	0.62523	0.246164009629024	0.155	0.707932306091563	0.734894147009699	0.636437544
172	Skin_cancer	neoplasms	PER1	17:7571752:T:G	0	0	ClinVar && HPO	0.00891179142418551	1.33949999996973e-11	2.67900000000001e-12	0.736729141339638	0.658792157120016	0.0809580454899056	0.40628	0.710035342
172	Skin_cancer	neoplasms	PFAS	17:7571752:T:G	0	0	ClinVar && HPO	0.00305236066259742	2.21980000117336e-10	4.4396e-11	0.386341436712346	0.9259	0.723714853870736	0.266389922917873	0.576941116
172	Skin_cancer	neoplasms	PHF23	17:7571752:T:G	0	0	ClinVar && HPO	0.0131143267674543	1.00719999984749e-11	2.0144e-12	0.0152648654341891	0.127426139785277	0.0767738927614871	0.90733	0.131525836
172	Skin_cancer	neoplasms	PLSCR3	17:7571752:T:G	0	0	ClinVar && HPO	0.061602057994445	2.97096000000465e-12	7.42739999999999e-13	0.103984535307397	0.12420727961556	0.947889607447788
172	Skin_cancer	neoplasms	POLR2A	17:7571752:T:G	0	0	ClinVar && HPO	0.158711054070041	2.04114830193722e-12	4.08230000000001e-13	0.270635994125706	4.90716681109283e-07	0.0403878820150686	0.7677	0.0319677988
172	Skin_cancer	neoplasms	RANGRF	17:7571752:T:G	0	0	ClinVar && HPO	0.00202815249765082	2.79089999934899e-10	5.5818e-11	0.4298963444357	0.200023195300525	0.652604784866033	0.42201	0.549914773
172	Skin_cancer	neoplasms	RNASEK	17:7571752:T:G	0	0	ClinVar && HPO	0.00141565918675552	0.595212749636565	0.72416	0.334143053659917	0.83719	0.503946082420143	0.34545154750463
172	Skin_cancer	neoplasms	RNASEK-C17orf49	17:7571752:T:G	0	0	ClinVar && HPO	0.00141874869011776	0.509857024242802				0.509857024242802		0.814078591
172	Skin_cancer	neoplasms	RNF222	17:7571752:T:G	0	0	ClinVar && HPO	0.000729829217370253	0.926149399171341	0.98341	0.61793	0.280430362666427	0.715123996780551	0.824678973656299	0.885222283
172	Skin_cancer	neoplasms	RPL26	17:7571752:T:G	0	0	ClinVar && HPO	0.000832680951974291	0.204844425268763	0.80938		0.192	0.0777317559485969		0.881993533
172	Skin_cancer	neoplasms	SAT2	17:7571752:T:G	0	0	ClinVar && HPO	0.655734039393442	3.77474922377416e-13	7.54950000000001e-14	0.402773526229287	0.430552137160335	3.67129119278853e-07	0.296802351689437	0.00099367613
172	Skin_cancer	neoplasms	SENP3	17:7571752:T:G	0	0	ClinVar && HPO	0.344521080092965	1.09909999999723e-12	2.1982e-13	0.434952414123383	0.654810373872736	0.0689001641736796	0.664726249491344
172	Skin_cancer	neoplasms	SENP3-EIF4A1	17:7571752:T:G	0	0	ClinVar && HPO	0.349420224305293	0.81		0.81				0.0247564931
172	Skin_cancer	neoplasms	SHBG	17:7571752:T:G	0	0	ClinVar && HPO	0.579911368528875	5.28999999997586e-13	1.058e-13	0.910406501761876	0.88147	0.149935100492661	0.0178830993829153	0.000993954065
172	Skin_cancer	neoplasms	SLC13A5	17:7571752:T:G	0	0	ClinVar && HPO	5.34266966317925e-05	0.665985405472833	0.44591	0.735856444395134	0.83928775927411	0.67170500490197	0.413447398925027	0.233686312
172	Skin_cancer	neoplasms	SLC16A11	17:7571752:T:G	0	0	ClinVar && HPO	0.00189595994770614	0.999986144625476	0.0035209	0.999997231062979	0.7678	0.578136601620868	0.605260542096389	0.393657848
172	Skin_cancer	neoplasms	SLC16A13	17:7571752:T:G	0	0	ClinVar && HPO	0.00179351122912419	0.0177216228043064	0.0036839	0.250627286380122	0.116604065066202	0.448317854412602	0.63533666327569	0.539188669
172	Skin_cancer	neoplasms	SLC25A35	17:7571752:T:G	0	0	ClinVar && HPO	0.00204309390486667	2.87964999796185e-10	5.7593e-11	0.282306901153976	0.42894	0.497382681405529	0.107018339795746	0.591386238
172	Skin_cancer	neoplasms	SLC2A4	17:7571752:T:G	0	0	ClinVar && HPO	0.0209072351602823	7.7759999936408e-12	1.5552e-12	0.00373683423295934	0.0385890057263444	0.0177809803511203	0.00567197895092031	0.0313624517
172	Skin_cancer	neoplasms	SLC35G6	17:7571752:T:G	0	0	ClinVar && HPO	0.153968075501013	1.66667999985061e-12	4.16670000000001e-13	0.018873		0.0108070684075318	0.0143368891975995	0.0308693716
172	Skin_cancer	neoplasms	SOX15	17:7571752:T:G	0	0	ClinVar && HPO	0.44818015307462	7.92699999998239e-13	1.5854e-13	0.928	0.0483914590086685	0.118894464256388	0.584711034708515	0.0542117896
172	Skin_cancer	neoplasms	SPEM1	17:7571752:T:G	0	0	ClinVar && HPO	0.0836821153454675	2.50863999987612e-12	6.27160000000001e-13	0.69773733634994	0.728	0.0119391341302066		0.0155177423
172	Skin_cancer	neoplasms	TEKT1	17:7571752:T:G	0	0	ClinVar && HPO	0.000151791908213493	0.227016130754149	0.22737	0.473480583677762	0.284	0.384273740557204	0.09218	0.343890771
172	Skin_cancer	neoplasms	TMEM102	17:7571752:T:G	0	0	ClinVar && HPO	0.0973054771507366	2.83494999995407e-12	5.6699e-13	0.821442936328828	0.71963237641689	0.0899668131627462	0.0392466680011227	0.0161404899
172	Skin_cancer	neoplasms	TMEM107	17:7571752:T:G	0	0	ClinVar && HPO	0.00642197227830757	1.49829999928251e-10	2.9966e-11	0.354	0.445414871947189	0.0632591960534394	0.659001509254009	0.754107974
172	Skin_cancer	neoplasms	TMEM256	17:7571752:T:G	0	0	ClinVar && HPO	0.0703283703786936	2.09531999998112e-12	6.98440000000001e-13			0.10357751534954	0.22882	0.0177368602
172	Skin_cancer	neoplasms	TMEM256-PLSCR3	17:7571752:T:G	0	0	ClinVar && HPO	0.0616063702894332	0.0688721646127498				0.0688721646127498
172	Skin_cancer	neoplasms	TMEM88	17:7571752:T:G	0	0	ClinVar && HPO	0.154693428700633	1.40463999999571e-12	3.5116e-13	0.51496	0.26153	0.155024827992575		0.232078928
172	Skin_cancer	neoplasms	TMEM95	17:7571752:T:G	0	0	ClinVar && HPO	0.0435824819283852	3.83960000000957e-12	9.599e-13	0.407877737859946	0.88104	0.194566389087216		0.0279900458
172	Skin_cancer	neoplasms	TNFSF12	17:7571752:T:G	0	0	ClinVar && HPO	0.302570793739748	1.24344975558844e-12	2.4869e-13	0.289905822947722	0.948635610526528	1.26510048780595e-06	0.982022554202961
172	Skin_cancer	neoplasms	TNFSF12-TNFSF13	17:7571752:T:G	0	0	ClinVar && HPO	0.303200795965905	1.18356814816418e-07		0.287155327964316	0.47336	3.9452275879098e-08		0.0132634925
172	Skin_cancer	neoplasms	TNFSF13	17:7571752:T:G	0	0	ClinVar && HPO	0.332395418230258	1.13908935800843e-12	2.2782e-13	0.320543170754744	0.53438	2.4385227401649e-08	0.158995515410532	0.0141365099
172	Skin_cancer	neoplasms	TNK1	17:7571752:T:G	0	0	ClinVar && HPO	0.0561914875857737	4.07949999972561e-12	8.159e-13	0.197557046589027	0.543700256966612	0.18148177536907	0.0135831903661443	0.0120675014
172	Skin_cancer	neoplasms	TP53	17:7571752:T:G	1	1	ClinVar && HPO	0.935616133880097	2.89843467931393e-18	1.6764e-14	0.668288269323681	7.24639991733787e-19	0.0356966966446836		0.00598535765
172	Skin_cancer	neoplasms	TRAPPC1	17:7571752:T:G	0	0	ClinVar && HPO	0.0728676862174817	3.20965000000405e-12	6.41929999999999e-13	0.818102303809001	0.725932176490283	0.207519769578497	0.35818	0.7681082
172	Skin_cancer	neoplasms	VAMP2	17:7571752:T:G	0	0	ClinVar && HPO	0.00739352989309536	1.3906500002379e-11	2.7813e-12	0.492762309591486	0.6465	0.982144630915941	0.790952829406052	0.71118835
172	Skin_cancer	neoplasms	WRAP53	17:7571752:T:G	1	1	ClinVar && HPO	0.838307752079561	1.42109999999904e-13	2.84220000000001e-14	0.404467488468108	0.838	0.054354597882692	0.095102	0.00628854544
172	Skin_cancer	neoplasms	XAF1	17:7571752:T:G	0	0	ClinVar && HPO	0.000108380757343261	0.340267596583387	0.54368	0.413980735616274	0.0819691067311242	0.774806587575911	0.507409031379078	0.153994767
172	Skin_cancer	neoplasms	YBX2	17:7571752:T:G	0	0	ClinVar && HPO	0.02233031738145	7.1814999989808e-12	1.4363e-12	0.10584839221895	0.176	0.088880794120313	0.0135666411721345	0.0365669147
172	Skin_cancer	neoplasms	ZBTB4	17:7571752:T:G	0	0	ClinVar && HPO	0.123604293191836	2.04224999947236e-12	4.08450000000001e-13	0.124221519427485	0.22367756576241	0.0672474167601792	0.00164864285846143	0.0176393374
172	Skin_cancer	neoplasms	ACTL8	1:17746273:C:T	0	0	ClinVar && HPO	0.0348971540131511	1.07824999993995e-11	2.1565e-12	0.247130662163585	0.329088197174968	0.830731098252731	0.038136	0.291560881
172	Skin_cancer	neoplasms	ARHGEF10L	1:17746273:C:T	0	0	ClinVar && HPO	0.301022580131117	2.33690657616485e-12	4.674e-13	0.164725667189672	0.28606	1.17396167693996e-08	2.85600129321699e-06	0.0676565813
172	Skin_cancer	neoplasms	ATP13A2	1:17746273:C:T	0	0	ClinVar && HPO	0.0130600150860568	1.35794999997043e-11	2.71590000000001e-12	0.355949265018822	0.187	0.477726079815401	0.353924933981103	0.493853918
172	Skin_cancer	neoplasms	FAM231B	1:17746273:C:T	0	0	ClinVar && HPO	0.000149663667210612	0.382225869582634	0.24992			0.57038
172	Skin_cancer	neoplasms	FAM231C	1:17746273:C:T	0	0	ClinVar && HPO	0.00105074063163782	0.37241				0.37241
172	Skin_cancer	neoplasms	IGSF21	1:17746273:C:T	0	0	ClinVar && HPO	0.00102848338869824	0.739921008112838	0.90817	0.507674695079845	0.305493424391228	0.913011461964213	0.18072
172	Skin_cancer	neoplasms	MFAP2	1:17746273:C:T	0	0	ClinVar && HPO	0.0116463785659884	1.24467999982255e-11	3.11170000000001e-12	0.189645599833672		0.0246229936807695	0.434777300506648	0.559990068
172	Skin_cancer	neoplasms	NBPF1	1:17746273:C:T	0	0	ClinVar && HPO	0.000188843864137658	4.79115008222903e-13	0.18725	0.814537281906689	0.0689	9.58230016446711e-14	0.802435277518043	0.0220444834
172	Skin_cancer	neoplasms	PADI1	1:17746273:C:T	0	0	ClinVar && HPO	0.116890228796322	5.19199996909551e-12	1.0384e-12	0.067311741771881	0.531212750015102	0.000175204110099414	0.0946026912100042	0.00942231447
172	Skin_cancer	neoplasms	PADI2	1:17746273:C:T	0	0	ClinVar && HPO	0.0292999344547754	8.30949999748519e-12	1.6619e-12	0.124554112166056	0.493324586671504	0.0197555814350581	0.00807106842598037	0.293565293
172	Skin_cancer	neoplasms	PADI3	1:17746273:C:T	0	0	ClinVar && HPO	0.181445490174914	3.89684982209273e-12	7.79380000000002e-13	0.336778720105574	0.493396525570285	6.05271843098915e-08	0.35187	0.321582258
172	Skin_cancer	neoplasms	PADI4	1:17746273:C:T	0	0	ClinVar && HPO	0.327643222137277	2.51854999346251e-12	5.0371e-13	0.23327998072382	0.826709863566795	0.000194729748917624	0.0505598835870018	4.54088467000001e-09
172	Skin_cancer	neoplasms	PADI6	1:17746273:C:T	0	0	ClinVar && HPO	0.621375319739339	6.82783785969904e-14	2.1494e-13	0.0261148134754425	1.5365e-05	1.45821138952461e-14	0.0005885	1.35592648e-11
172	Skin_cancer	neoplasms	RCC2	1:17746273:C:T	0	0	ClinVar && HPO	0.877946167385065	3.0580570632317e-15	4.2411e-14	1.6875399999999e-14	6.6614e-16	1.96068991348397e-14	2.15963450283523e-08	1e-12
172	Skin_cancer	neoplasms	SDHB	1:17746273:C:T	1	1	ClinVar && HPO	0.0181232433782542	1.12959999993322e-11	2.2592e-12	0.933143758645142	0.291	0.0295385582669621	0.1866685188235	0.535720966
172	Skin_cancer	neoplasms	DDX1	2:16490831:G:T	0	0	ClinVar	0.000502814119449831	0.705172953970443	0.78202	0.454543289392166	0.59949	0.698091658493831	0.825449647968912	0.476106238
172	Skin_cancer	neoplasms	FAM49A	2:16490831:G:T	0	0	ClinVar	0.0908123490381146	4.79181209875648e-07	9.58640000000001e-08	0.000332789965048548	0.267759171584594	0.218059971886042	0.0986156262666917	0.299695523
172	Skin_cancer	neoplasms	MYCN	2:16490831:G:T	1	0	ClinVar	0.0165486624360361	6.13348742691385e-07	1.2267e-07	0.502820861920234	0.165683274312998	0.177552845251632	0.14882	0.341210491
172	Skin_cancer	neoplasms	ALS2	2:202153225:C:A	0	0	ClinVar	0.0162360694903178	1.38654932069948e-13	2.84220000000001e-14	0.167731332321952	0.110423735684419	0.0027025962196905	1.14060000000034e-12	0.189317248
172	Skin_cancer	neoplasms	ALS2CR12	2:202153225:C:A	0	0	ClinVar	0.997692665996787	5.34664429033362e-27	3.3307e-16	1.0896e-20	5.23819997401636e-27	3.73891004865277e-18	1.34361531779289e-27	1e-12
172	Skin_cancer	neoplasms	AOX1	2:202153225:C:A	0	0	ClinVar	0.000888176565246554	6.99703064861397e-07	5.6521e-07	0.0442688207633882	0.36394	1.85991993609939e-07	0.0284323500555365	0.0137097761
172	Skin_cancer	neoplasms	BZW1	2:202153225:C:A	0	0	ClinVar	0.00840372684081822	3.6705999973929e-22	1.0336e-13	0.0419883909612109	8.46000255448089e-09	2.8744959280854e-07	7.3412e-23	5.93299693e-07
172	Skin_cancer	neoplasms	C2CD6	2:202153225:C:A	0	0	ClinVar	0.136800721456879	9.21490000000002e-15	9.21490000000002e-15
172	Skin_cancer	neoplasms	CASP10	2:202153225:C:A	1	0	ClinVar	0.347771369260647	8.11570938541191e-15	3.2196e-15	0.0344224474748213	0.0867598806952106	3.27341351057136e-15	1.46863099180293e-05	0.00034021216
172	Skin_cancer	neoplasms	CASP8	2:202153225:C:A	0	0	ClinVar	0.576609510390731	2.79322808280914e-28	1.6653e-15	9.198e-20	5.6666e-29	8.25280138859228e-21	3.94992693611342e-27	1e-12
172	Skin_cancer	neoplasms	CDK15	2:202153225:C:A	0	0	ClinVar	0.00660723512045197	1.62650000000016e-13	3.253e-14	0.870222745662499	0.345200076702729	0.310970369423237	0.45414	0.194911649
172	Skin_cancer	neoplasms	CFLAR	2:202153225:C:A	0	0	ClinVar	0.178354881002849	1.61063678763772e-14	5.32910000000001e-15	0.232530777593118	0.0165655764365176	8.14416633582747e-15	0.432821666768616	0.00222868705
172	Skin_cancer	neoplasms	CLK1	2:202153225:C:A	0	0	ClinVar	0.0128433385864142	2.88421968137823e-14	3.0531e-14	0.0053214402134281	0.00826489215633072	9.44000952861363e-15		5.88858688e-06
172	Skin_cancer	neoplasms	FAM126B	2:202153225:C:A	0	0	ClinVar	0.0429447874985285	3.83024999167166e-14	7.66050000000002e-15	0.0124855965172777	0.060627	3.52427251954744e-06	0.703229012882131	0.00108604388
172	Skin_cancer	neoplasms	FZD7	2:202153225:C:A	0	0	ClinVar	0.000575167071638395	0.0105773077928841	0.0021354	0.382413717047506	0.47045	0.465060555971051	0.292878850370923	0.526624925
172	Skin_cancer	neoplasms	KCTD18	2:202153225:C:A	0	0	ClinVar	0.000336975611387756	4.81902957401807e-06	9.64579999999999e-07	0.340664665204941	0.619889565983376	0.00119255969051777	0.85391	0.119895646
172	Skin_cancer	neoplasms	KIAA2012	2:202153225:C:A	0	0	ClinVar	0.000390583024706054	0.0167791475059907	0.0087101			0.200683753206255
172	Skin_cancer	neoplasms	MPP4	2:202153225:C:A	0	0	ClinVar	0.0283343621682103	7.88249999997106e-14	1.5765e-14	0.937306415580892	0.493980517865081	0.00404581520810247	0.37211	0.00354130507
172	Skin_cancer	neoplasms	NDUFB3	2:202153225:C:A	0	0	ClinVar	0.114098861528899	3.60819999997182e-14	7.21640000000001e-15	0.69042	0.0504	0.000936356084678715	0.728428325902514	0.00143197223
172	Skin_cancer	neoplasms	NIF3L1	2:202153225:C:A	0	0	ClinVar	0.0184673679312795	1.14909999146664e-13	2.2982e-14	0.971088954745471	0.574146455095386	3.0943637491528e-06	0.825552634809917	0.00074428467
172	Skin_cancer	neoplasms	NOP58	2:202153225:C:A	0	0	ClinVar	5.70182024431698e-05	0.205039731360599	0.34085	0.415189567652957	0.0709381935678612	0.23001486587667	0.40967	0.129652237
172	Skin_cancer	neoplasms	ORC2	2:202153225:C:A	0	0	ClinVar	0.0224763867193635	5.77319845955899e-14	1.4433e-14	0.356998372165754	0.293385423153046	5.4091387260982e-08		0.0014443936
172	Skin_cancer	neoplasms	PPIL3	2:202153225:C:A	0	0	ClinVar	0.0153605921588079	5.44415234888115e-14	2.2982e-14	0.301417577105387	0.558406655135199	2.06913612679938e-14	0.98488122713128	5.19235693e-05
172	Skin_cancer	neoplasms	SGO2	2:202153225:C:A	0	0	ClinVar	0.000415952286580924	2.04918593193406e-06	1.0246e-06			0.139558007334381
172	Skin_cancer	neoplasms	SPATS2L	2:202153225:C:A	0	0	ClinVar	5.40170943207309e-05	0.000523177968423492	0.00010688	0.319366448339971	0.36769101772128	0.00498755785067007	0.752431821076489	0.661820396
172	Skin_cancer	neoplasms	STRADB	2:202153225:C:A	0	0	ClinVar	0.370256229817534	6.12933017780251e-22	6.66130000000001e-16	1.95970857471905e-10	0.654748158119431	1.37454327555059e-15	1.22586637048214e-22	1.03018705e-11
172	Skin_cancer	neoplasms	SUMO1	2:202153225:C:A	0	0	ClinVar	0.000103412987430587	0.312883491364432	0.19532		0.493708957492453	0.337572965035944		0.230068384
172	Skin_cancer	neoplasms	TMEM237	2:202153225:C:A	0	0	ClinVar	0.03626798074889	1.29708874971332e-14	1.088e-14	0.869758971488252	0.146460986125238	3.92679507362275e-15	2.57027999634635e-14	0.000862067389
172	Skin_cancer	neoplasms	TRAK2	2:202153225:C:A	0	0	ClinVar	0.41186897584719	6.54841735173759e-15	2.5535e-15	1.8062397849582e-10	6.04259649296532e-08	2.68880443483224e-15	1.70540389972029e-10	1.42083856e-09
172	Skin_cancer	neoplasms	AHRR	5:1287340:A:G	0	0	ClinVar && HPO	5.3786395205315e-05	0.103473953737898	0.054167	0.430137089929571	0.40627	0.0502215869280725	0.135575894985422	0.0362052871
172	Skin_cancer	neoplasms	BRD9	5:1287340:A:G	0	0	ClinVar && HPO	0.0126595931428267	8.87894031989308e-07	1.7758e-07	0.13411940597859	0.0801784278273145	0.0987409383702881	0.108766242943887	0.0178345186
172	Skin_cancer	neoplasms	CEP72	5:1287340:A:G	0	0	ClinVar && HPO	0.00117143006355686	0.73843428850128	0.025492	0.213824436780846	0.979288915536763	0.134782422392172	0.939956805370204	0.588900901
172	Skin_cancer	neoplasms	CLPTM1L	5:1287340:A:G	0	0	ClinVar && HPO	0.736983334254728	2.53411219729981e-09	4.4215e-09	7.01129990323611e-09	0.557	2.99477665095449e-08	6.36581149989892e-10	1.13411502e-11
172	Skin_cancer	neoplasms	EXOC3	5:1287340:A:G	0	0	ClinVar && HPO	0.000215905445162419	0.0935617756062608	0.078316	0.375694293213929	0.0477179209824963	0.130734061682164	0.0962058030142331	0.155514094
172	Skin_cancer	neoplasms	IRX4	5:1287340:A:G	0	0	ClinVar && HPO	0.00273432684375533	0.44442506372655	0.56207	0.493792398435925	0.679664088396677	0.484180758790489	0.174005512858329	0.789094463
172	Skin_cancer	neoplasms	LPCAT1	5:1287340:A:G	0	0	ClinVar && HPO	0.184049598616303	2.74544901443091e-07	5.4909e-08	0.425805486808256	0.283857751141192	0.159763340571966	0.711967406138421	0.638242398
172	Skin_cancer	neoplasms	MRPL36	5:1287340:A:G	0	0	ClinVar && HPO	0.00602643291298896	3.10250219444501e-06	6.2037e-07	0.501	0.81897041830317	0.403016484824495	0.99701428412556	0.938596462
172	Skin_cancer	neoplasms	NDUFS6	5:1287340:A:G	0	0	ClinVar && HPO	0.00584750619546426	3.10249583062127e-06	6.2049e-07	0.475043965083327	0.957939584078343	0.362167410938838	0.670876386762662	0.90867604
172	Skin_cancer	neoplasms	NKD2	5:1287340:A:G	0	0	ClinVar && HPO	0.0617933206782181	4.59924623041654e-07	9.1985e-08	0.267813368802672	0.30489	0.648244538210306	0.165911080775427	0.648166521
172	Skin_cancer	neoplasms	SLC12A7	5:1287340:A:G	0	0	ClinVar && HPO	0.0936219888011022	2.40409048644709e-07	4.8136e-08	0.869687948820117	0.65578	4.27123576980117e-05	0.0950077497894078	0.426109808
172	Skin_cancer	neoplasms	SLC6A18	5:1287340:A:G	0	0	ClinVar && HPO	0.538644220123639	5.43567917373168e-08	1.8346e-08	0.937804975181255	0.0940625647513478	5.24107056167029e-08		0.000131343728
172	Skin_cancer	neoplasms	SLC6A19	5:1287340:A:G	0	0	ClinVar && HPO	0.42473068214249	9.85368489888283e-08	2.3945e-08	0.499689900787716	0.0404864836872241	1.11358034481132e-07	0.65995	0.0053242156
172	Skin_cancer	neoplasms	SLC6A3	5:1287340:A:G	0	0	ClinVar && HPO	0.347966175768164	1.06427312795548e-07	3.1088e-08	0.183182418877278	0.35966	6.75052398792232e-08	0.698877796301978	0.00142437838
172	Skin_cancer	neoplasms	SLC9A3	5:1287340:A:G	0	0	ClinVar && HPO	0.000291885195237868	7.74659831433801e-06	0.053913	0.600133589233528	0.326481476056606	1.5493555979261e-06	0.798574457112079	0.249342799
172	Skin_cancer	neoplasms	TERT	5:1287340:A:G	1	1	ClinVar && HPO	0.711215358375103	4.94227411725358e-10	1.8573e-09	5.1176999677744e-10	0.169	9.89519276131732e-09	1.3292e-10	1.1937118e-12
172	Skin_cancer	neoplasms	TPPP	5:1287340:A:G	0	0	ClinVar && HPO	0.00188537224523508	0.0167912131674205	0.003746	0.967013589814939	0.88711	0.011991165962279	0.930243131014059	0.559426783
172	Skin_cancer	neoplasms	TRIP13	5:1287340:A:G	0	0	ClinVar && HPO	0.0193353548763555	8.86852692600172e-07	1.7738e-07	0.127341258186025	0.00381743193391083	0.0573884481029462	0.0696942965550644	0.0222595205
172	Skin_cancer	neoplasms	ZDHHC11	5:1287340:A:G	0	0	ClinVar && HPO	0.00732699358011699	1.13589024033092e-06	2.2718e-07	0.826143014493542	0.118758054753715	0.0605283550999704	0.053145501652368	0.00848759516
172	Skin_cancer	neoplasms	ZDHHC11B	5:1287340:A:G	0	0	ClinVar && HPO	0.00312397203096788	0.0152782738239512	0.033598			0.0189146463186171	0.00878924142221887
172	Skin_cancer	neoplasms	ADAMTS12	5:33951693:C:G	0	0	ClinVar && HPO	0.0138353274194321	2.38483317496099e-12	4.7706e-13	0.036860824575178	0.454	2.43711997004634e-09	0.0787023711821032
172	Skin_cancer	neoplasms	AMACR	5:33951693:C:G	0	0	ClinVar && HPO	0.707583241892893	2.08399741862436e-12	4.17670000000001e-13	0.316871357724509	0.530864026338091	1.99978616516854e-10	0.68573386453467	0.00211359573
172	Skin_cancer	neoplasms	BRIX1	5:33951693:C:G	0	0	ClinVar && HPO	6.52111559591685e-05	0.0781432697175885	0.014329	0.884531778726676	0.425	0.151269628530749	0.837975883597522	0.525388691
172	Skin_cancer	neoplasms	C1QTNF3	5:33951693:C:G	0	0	ClinVar && HPO	0.507326752871328	3.24659080172706e-12	6.49480000000001e-13	0.0639527365789208	0.1277	2.60578392857845e-09	0.916993108752061	0.198833076
172	Skin_cancer	neoplasms	C1QTNF3-AMACR	5:33951693:C:G	0	0	ClinVar && HPO	0.700570693267037	0.147		0.147
172	Skin_cancer	neoplasms	DNAJC21	5:33951693:C:G	0	0	ClinVar && HPO	5.6568967528245e-05	0.113258902150594	0.01934	0.818892465658866	0.703731494984097	0.172823485959285	0.871103733347695	0.50014191
172	Skin_cancer	neoplasms	RAD1	5:33951693:C:G	0	0	ClinVar && HPO	7.21502361288944e-05	0.070302386609334	0.016356	0.389569055156009	0.787209579173639	0.521851042913197	0.0819413071814415	0.0412441406
172	Skin_cancer	neoplasms	RAI14	5:33951693:C:G	0	0	ClinVar && HPO	0.000870458912286827	0.11233403312155	0.07334	0.0866914207177528	0.090559674275051	0.243145094215468	0.212603195091792	0.12605197
172	Skin_cancer	neoplasms	RXFP3	5:33951693:C:G	0	0	ClinVar && HPO	0.858971101147305	5.02778550555667e-13	1.0059e-13	0.4320546503703	0.000345305396000617	2.94982237223394e-10	0.0048984	0.00184109025
172	Skin_cancer	neoplasms	SLC45A2	5:33951693:C:G	1	1	ClinVar && HPO	0.932654926728771	4.29544964291692e-15	2.216e-13	8.88179999674025e-16	2.9754e-14	3.30397702147937e-10	0.113511369518368	0.0025653981
172	Skin_cancer	neoplasms	TARS	5:33951693:C:G	0	0	ClinVar && HPO	0.00604266584102452	0.290845567403463	0.69335	0.682120394097145	0.228613157300088	0.483830851343406	0.077957851958547	0.349552202
172	Skin_cancer	neoplasms	TTC23L	5:33951693:C:G	0	0	ClinVar && HPO	0.000140198679793818	0.0180884351037202	0.0034652	0.702719399881673	0.525	0.821642048082392	0.81769	0.0413787349
172	Skin_cancer	neoplasms	AGER	6:32520272:C:T	0	0	ClinVar	0.0243488660335986	4.01433216597451e-14	2.2877e-11	0.149401121535231		6.68435680848526e-05	1.00402349316824e-14	0.00958558518
172	Skin_cancer	neoplasms	AGPAT1	6:32520272:C:T	0	0	ClinVar	0.0214328604421999	7.98948728073823e-11	2.35530000000001e-11	0.649791967582206	0.0326960333414762	4.96899292790979e-11	0.436879591479845	0.0111996793
172	Skin_cancer	neoplasms	AL645941.2	6:32520272:C:T	0	0	ClinVar	0.021307631160165	0.137048836660416				0.137048836660416
172	Skin_cancer	neoplasms	AL669918.1	6:32520272:C:T	0	0	ClinVar	0.0733348015765429	0.0352706918661748				0.0352706918661748
172	Skin_cancer	neoplasms	ATF6B	6:32520272:C:T	0	0	ClinVar	0.0106394126357432	1.46372073828639e-10	3.12290000000001e-11	0.00173370120081473	0.00421862578980688	4.67726366076097e-10	0.181059569621348	0.00098576208
172	Skin_cancer	neoplasms	B3GALT4	6:32520272:C:T	0	0	ClinVar	0.000712757006489168	9.79288558249667e-05	0.023787	0.0495163615152468	0.905048080030394	1.96056735830331e-05	0.494686271871678	0.0246991254
172	Skin_cancer	neoplasms	BRD2	6:32520272:C:T	0	0	ClinVar	0.0155818266835227	1.60413618149955e-10	4.3175e-11	0.800368106199088	0.841229154584019	1.24877159777991e-10	0.000458115815284798	0.155260768
172	Skin_cancer	neoplasms	BTNL2	6:32520272:C:T	0	0	ClinVar	0.204882220315208	1.34344572144262e-11	5.42529999999999e-12	3.22050500803688e-09		8.84097286147006e-12	0.00163945007539668	0.0314170062
172	Skin_cancer	neoplasms	C2	6:32520272:C:T	0	0	ClinVar	0.00143426895299646	1.14919976236388e-09	2.29840000000001e-10	0.0033877727593765	0.672	0.0115086207666048	0.00192471970587783	0.000237333916
172	Skin_cancer	neoplasms	C4A	6:32520272:C:T	0	0	ClinVar	0.0033302430155829	1.48450971007288e-10	1.3057e-10	0.00370676594302305		5.18505574832117e-11	0.390061525451034	0.000108620242
172	Skin_cancer	neoplasms	C4B	6:32520272:C:T	0	0	ClinVar	0.00462014125352414	3.17606813218913e-10	1.0587e-10			1.05570670905846e-05	0.0196650442660411
172	Skin_cancer	neoplasms	C6orf10	6:32520272:C:T	0	0	ClinVar	0.0713833949792119	8.96441913432929e-12	2.16120000000001e-12	0.112870702222695	0.00133255441433293	1.26857949832851e-11	6.1628e-11	0.091652828
172	Skin_cancer	neoplasms	CFB	6:32520272:C:T	0	0	ClinVar	0.00231475830681036	8.31999950240557e-10	1.664e-10	0.00401468205103516	0.132295543645163	0.0113787820532894	0.0641340886754381	0.000247025466
172	Skin_cancer	neoplasms	COL11A2	6:32520272:C:T	0	0	ClinVar	0.00223869986283584	6.73298834253816e-09	1.3466e-09	0.59137279036961	0.000939363263453643	0.00437438235488912	0.855857006753188	0.00075107366
172	Skin_cancer	neoplasms	CUTA	6:32520272:C:T	0	0	ClinVar	0.00017698067714891	0.975444279108827	0.93711	0.99472	0.505	0.364946602470665	0.451175966833337	0.139799721
172	Skin_cancer	neoplasms	CYP21A2	6:32520272:C:T	0	0	ClinVar	0.00584423250871265	4.64864984493426e-10	9.29730000000001e-11	0.0101266948715745	0.360228336682767	0.00467665816301291	0.0222950671721247
172	Skin_cancer	neoplasms	DAXX	6:32520272:C:T	0	0	ClinVar	0.000471010580638281	0.000563029683738936	0.11501	0.0122412455336669	0.509	0.000113749910684876	0.557448351727205	0.0758961814
172	Skin_cancer	neoplasms	DXO	6:32520272:C:T	0	0	ClinVar	0.00294734651456309	4.18199949762859e-10	1.394e-10			0.00187189438157809	0.00305304518390407
172	Skin_cancer	neoplasms	EGFL8	6:32520272:C:T	0	0	ClinVar	0.020669005906218	1.27034997667392e-10	2.5407e-11	0.0990729360086494	0.114285326999282	0.00142046493983935	0.441382166681519	0.00968539199
172	Skin_cancer	neoplasms	EHMT2	6:32520272:C:T	0	0	ClinVar	0.00119769069152472	1.24969919751167e-09	2.4994e-10	0.288193175299172	0.90901	0.00184207765895843	0.000491505934772808	0.000424538441
172	Skin_cancer	neoplasms	FKBPL	6:32520272:C:T	0	0	ClinVar	0.0144381683374518	1.54474900590831e-10	3.0895e-11	0.226775800599787	0.00010974	0.0217362399299747	8.57077803155078e-05	0.00101519312
172	Skin_cancer	neoplasms	GPSM3	6:32520272:C:T	0	0	ClinVar	0.0268553559821611	8.48966453470135e-11	2.1826e-11	0.934920427324442	0.526661002748753	7.64629667614853e-11	0.011617	0.0140019769
172	Skin_cancer	neoplasms	HLA-DMA	6:32520272:C:T	0	0	ClinVar	0.019040633083269	1.06980707340674e-10	4.3295e-11	0.683736774212969	0.27181	4.23011064406287e-11	0.0489217296432673	0.0922193706
172	Skin_cancer	neoplasms	HLA-DMB	6:32520272:C:T	0	0	ClinVar	0.0218984373190525	7.01743853670899e-11	3.6406e-11	0.362135928715039	0.00791436130679337	2.28398788075189e-11	0.0562815060906276	0.0973200712
172	Skin_cancer	neoplasms	HLA-DOA	6:32520272:C:T	0	0	ClinVar	0.0109235966427962	7.1980292660622e-11	5.5926e-11	0.00748700186279783	0.720216519090489	1.93863497839248e-11	0.0531611190561307	0.0772785206
172	Skin_cancer	neoplasms	HLA-DOB	6:32520272:C:T	0	0	ClinVar	0.0740747915178732	4.12255407302155e-11	1.6738e-11	0.248105638207107	0.00207479516930962	1.6249666701732e-11	5.50670338214411e-05	0.000231828863
172	Skin_cancer	neoplasms	HLA-DPA1	6:32520272:C:T	0	0	ClinVar	0.00597160227389517	2.00873836664214e-10	9.60800000000001e-11	0.0587674211166898	0.274235706683397	6.90452658227838e-11	0.557566396810527	0.000354337866
172	Skin_cancer	neoplasms	HLA-DPB1	6:32520272:C:T	0	0	ClinVar	0.00533050126105649	1.84041370209056e-10	9.74790000000001e-11	0.249683510211757	0.56513	5.91394563208774e-11	0.106945027228896	0.000315149898
172	Skin_cancer	neoplasms	HLA-DQA1	6:32520272:C:T	0	0	ClinVar	0.469146590345638	4.08669254827066e-12	1.6405e-12	2.73432032752138e-12	5.90400605927546e-07	4.11543066381618e-12	1.92241184814572e-10	1e-12
172	Skin_cancer	neoplasms	HLA-DQA2	6:32520272:C:T	0	0	ClinVar	0.151303125616103	1.28405552040266e-11	9.37379999999999e-12	0.00163810430398909	2.32495114031033e-06	5.73798645169262e-12	9.22225522615106e-12	2.77164219e-06
172	Skin_cancer	neoplasms	HLA-DQB1	6:32520272:C:T	0	0	ClinVar	0.343104573250773	4.55100124192473e-13	3.4345e-12	9.4647542832533e-14	2.50290409656877e-08	7.69969928461556e-12	2.81059441995799e-06	1e-12
172	Skin_cancer	neoplasms	HLA-DQB2	6:32520272:C:T	0	0	ClinVar	0.130545950902714	2.10394779615155e-11	1.1645e-11	0.0274010509458731	1.0720987875759e-07	6.58946827431582e-12	1.23826306704144e-07	0.000222948522
172	Skin_cancer	neoplasms	HLA-DRA	6:32520272:C:T	0	0	ClinVar	0.324156128879051	1.90487711829156e-11	7.38930000000002e-12	0.530134475965921	1.42398697073488e-07	7.86495656635422e-12	0.00186360608179217	0.000702143934
172	Skin_cancer	neoplasms	HLA-DRB1	6:32520272:C:T	0	0	ClinVar	0.768941796190189	7.21521650328793e-15	1.7077e-12	2.33148e-15	6.2759e-08	4.54488737904361e-12	3.798494936366e-15	1e-12
172	Skin_cancer	neoplasms	HLA-DRB5	6:32520272:C:T	0	0	ClinVar	0.703617777465724	8.75149161880917e-12	2.1811e-12	0.141724910938358	0.00787000000000001	8.86156180919819e-12	0.0112218028766799	1e-12
172	Skin_cancer	neoplasms	HSD17B8	6:32520272:C:T	0	0	ClinVar	0.00147150440021941	1.37199992187219e-08	2.744e-09	0.555212210263012	0.231499929279185	0.122051720428144	0.09702595633022	0.000428036141
172	Skin_cancer	neoplasms	KIFC1	6:32520272:C:T	0	0	ClinVar	0.000227034175261927	0.31965237828707	0.37779	0.124375833719404	0.229184724154366	0.363826975628954	0.78485	0.100235887
172	Skin_cancer	neoplasms	NELFE	6:32520272:C:T	0	0	ClinVar	0.00246865947090591	4.5821745077473e-10	1.5274e-10			2.8548574151098e-05	0.00071650593141288	0.00018546937
172	Skin_cancer	neoplasms	NOTCH4	6:32520272:C:T	0	0	ClinVar	0.0279728746740736	9.51676855019784e-11	1.9067e-11	0.0642059336640613	0.0520531876437026	1.08452258119126e-08	0.034025552632601	0.0454094807
172	Skin_cancer	neoplasms	PBX2	6:32520272:C:T	0	0	ClinVar	0.0252850997356198	1.11263184801983e-10	2.2268e-11	0.208612159587797	0.52426	3.22542050961389e-08	0.0188044271570734	0.0173992099
172	Skin_cancer	neoplasms	PFDN6	6:32520272:C:T	0	0	ClinVar	0.00063108499853628	0.154769835004904	0.059265	0.506038215084475	0.112	0.328717326431428	0.27585	0.056845231
172	Skin_cancer	neoplasms	PHF1	6:32520272:C:T	0	0	ClinVar	0.000188005375962116	0.379708653136412	0.76529	0.732330680386283	0.15598	0.171051943728212	0.371343943236149	0.140513142
172	Skin_cancer	neoplasms	PPT2	6:32520272:C:T	0	0	ClinVar	0.0184897269709674	1.17521511833264e-10	2.6598e-11	0.376746815681371	0.0249927461183195	2.02077744948054e-10	0.0712455982791844	0.00248760424
172	Skin_cancer	neoplasms	PPT2-EGFL8	6:32520272:C:T	0	0	ClinVar	0.0185645765622992	0.791		0.791				0.00323333323
172	Skin_cancer	neoplasms	PRRT1	6:32520272:C:T	0	0	ClinVar	0.0175735561199055	1.32897932067803e-10	2.6603e-11	0.182511803186381	0.689	3.0200331938241e-08	0.0165855994507431	0.00102256014
172	Skin_cancer	neoplasms	PSMB8	6:32520272:C:T	0	0	ClinVar	0.0560102818856191	4.96064377266641e-11	1.9605e-11	0.015368170833997	0.890443416738423	2.00859787466495e-11	0.33341	0.000222341269
172	Skin_cancer	neoplasms	PSMB9	6:32520272:C:T	0	0	ClinVar	0.0541276572054186	7.34753667261093e-11	2.0781e-11	0.00800338477730693	0.022008	5.01777854424891e-11	0.135928941112087	0.000269299553
172	Skin_cancer	neoplasms	RGL2	6:32520272:C:T	0	0	ClinVar	0.0006164150739494	6.97331013783188e-05	0.099214	0.820280992639275	0.384345961168559	1.39472100958643e-05	0.740207691728569	0.0291895089
172	Skin_cancer	neoplasms	RING1	6:32520272:C:T	0	0	ClinVar	0.0014158857103468	1.59479998789691e-08	3.1896e-09	0.400464923346415	0.198461595259694	0.42170006754384	0.77983	0.00048339297
172	Skin_cancer	neoplasms	RNF5	6:32520272:C:T	0	0	ClinVar	0.023720633447562	1.17595644051507e-10	2.3525e-11	0.73891	0.192246392143691	9.42377457331434e-08	0.33700736607228	0.0100566693
172	Skin_cancer	neoplasms	RPS18	6:32520272:C:T	0	0	ClinVar	0.000750215544542471	0.0563544600478813	0.014558	0.73001	0.198	0.106284845975183	0.112883825018375	0.0167175801
172	Skin_cancer	neoplasms	RXRB	6:32520272:C:T	0	0	ClinVar	0.00164349534045401	1.0632823905553e-09	2.606e-09	0.0283150248712208	0.314560379886201	2.31551711652099e-10	0.054722	0.000761697673
172	Skin_cancer	neoplasms	SKIV2L	6:32520272:C:T	0	0	ClinVar	0.00264747214974035	7.62423707999548e-10	1.5271e-10	6.60196519840929e-05	0.197	1.03808011662809e-07	3.95905336881604e-05	0.000164007969
172	Skin_cancer	neoplasms	SLC39A7	6:32520272:C:T	0	0	ClinVar	0.00153457777642242	1.30429973085981e-08	2.60860000000001e-09	0.0141957721498172	0.566597863050309	0.123876398373143	0.341135902004657	0.000589109574
172	Skin_cancer	neoplasms	STK19	6:32520272:C:T	1	0	ClinVar	0.00298534488335282	5.56810138771004e-10	1.4047e-10	0.0189934926178044		1.54275015017396e-08	0.0111604010439849	0.000135460271
172	Skin_cancer	neoplasms	SYNGAP1	6:32520272:C:T	0	0	ClinVar	0.000171374386492616	0.0102315155062091	0.66368	0.0038309146363356	0.43796	0.00763520494783795		0.268978417
172	Skin_cancer	neoplasms	TAP1	6:32520272:C:T	0	0	ClinVar	0.0535499722658399	8.02832220285213e-11	2.0759e-11	0.0316690020097742	0.18198	7.08857948588891e-11	2.28685599389461e-06	0.000238439636
172	Skin_cancer	neoplasms	TAP2	6:32520272:C:T	0	0	ClinVar	0.0676518891096912	4.8990335871993e-11	1.9013e-11	0.000620378932904235	0.0466102869731041	2.02161754921652e-11	9.00692733053974e-05	0.000206429211
172	Skin_cancer	neoplasms	TAPBP	6:32520272:C:T	0	0	ClinVar	0.000568795267305207	0.503961167086331	0.16318	0.738231505709054	0.706699112657988	0.417499884951922	0.62554529767151	0.0479425127
172	Skin_cancer	neoplasms	TNXB	6:32520272:C:T	0	0	ClinVar	0.00601553493506172	1.77984997199793e-10	3.5597e-11	0.029429729270938	0.87868	0.00367544299944024	0.00694991267591444	0.000745918295000001
172	Skin_cancer	neoplasms	VPS52	6:32520272:C:T	0	0	ClinVar	0.000932380094220898	4.48822796492534e-10	0.014596	0.99513734242312	0.746752699508942	8.97645581392252e-11	0.772737836868228	0.00335729713
172	Skin_cancer	neoplasms	WDR46	6:32520272:C:T	0	0	ClinVar	0.000698811166706635	0.183156442091758	0.065453	0.415267854519534	0.239077313693432	0.297789339701127	0.278867100263885	0.0527257163
172	Skin_cancer	neoplasms	ZBTB12	6:32520272:C:T	0	0	ClinVar	0.00146064085176882	1.11984990553138e-09	2.2397e-10	0.00363430487366948	0.0511699647245233	0.0127968798597004	0.210764507941323	0.00034977334
172	Skin_cancer	neoplasms	ZBTB22	6:32520272:C:T	0	0	ClinVar	0.000490978607679382	0.917437584319191	0.1592	0.886353890922775	0.983955873754231	0.19901147168223	0.366530126527116	0.0517432584
172	Skin_cancer	neoplasms	ZBTB9	6:32520272:C:T	0	0	ClinVar	0.000121602868387187	0.190100921379783		0.897907522462852	0.0296223632614903	0.632426832773458	0.800475977316159	0.306719775
172	Skin_cancer	neoplasms	CDKN2A	9:22049555:C:T	1	1	ClinVar && HPO	0.441300160062467	4.18239918482528e-06	1.7672e-06	0.878490542331908	0.00170267890014832	1.58972440231371e-06	0.516	6.05419659000001e-09
172	Skin_cancer	neoplasms	CDKN2B	9:22049555:C:T	0	1	ClinVar && HPO	0.627174793304626	3.66040972513205e-06	1.216e-06	0.589176871180623	5.14388760773935e-06	3.05116676817531e-06	4.66182666752552e-05	5.88229088000001e-09
172	Skin_cancer	neoplasms	DMRTA1	9:22049555:C:T	0	0	ClinVar && HPO	0.0188197204276812	0.000265460650617324	5.29000000000001e-05	0.829334845861248	0.78715945525265	0.636648030373952	0.982689451149336	0.307709746
172	Skin_cancer	neoplasms	IFNA1	9:22049555:C:T	0	0	ClinVar && HPO	0.00226309937578635	3.30335267872813e-06	1.7036e-05	0.0651863369894912	0.00544974052622788	8.68060706959889e-07		0.151817145
172	Skin_cancer	neoplasms	IFNA10	9:22049555:C:T	0	0	ClinVar && HPO	0.000217404692255093	0.48730051453567		0.550690299457953	0.345363409524817	0.577274792302489		0.577452155
172	Skin_cancer	neoplasms	IFNA13	9:22049555:C:T	0	0	ClinVar && HPO	0.00109028080135102	0.000107361518888726	2.6862e-05	0.285892995568516	0.15	0.0465743852120365		0.354601607
172	Skin_cancer	neoplasms	IFNA14	9:22049555:C:T	0	0	ClinVar && HPO	0.000301862180714848	0.511310217443704		0.509031142210299	0.332092527169495	0.685875337600926		0.486668443
172	Skin_cancer	neoplasms	IFNA16	9:22049555:C:T	0	0	ClinVar && HPO	0.000240731103620738	0.284562212192001		0.361706651802265	0.16128	0.454348268372082		0.540416842
172	Skin_cancer	neoplasms	IFNA17	9:22049555:C:T	0	0	ClinVar && HPO	0.000268373739114232	0.0061287011681231		0.769284313581642	0.00202260255144529	0.635034139653088		0.521131843
172	Skin_cancer	neoplasms	IFNA2	9:22049555:C:T	0	0	ClinVar && HPO	0.00129012005377109	9.74433531998501e-05	2.419e-05	0.492	0.38192494732169	0.996566162278152		0.310705349
172	Skin_cancer	neoplasms	IFNA21	9:22049555:C:T	0	0	ClinVar && HPO	0.000144940100629433	0.988208715155739	0.38866	0.0931587712905479	0.99714	0.598975724108827		0.74035297
172	Skin_cancer	neoplasms	IFNA4	9:22049555:C:T	0	0	ClinVar && HPO	0.000178911372578192	0.293692296134814		0.9291	0.0480999526365909	0.462098935868301		0.641913918
172	Skin_cancer	neoplasms	IFNA5	9:22049555:C:T	0	0	ClinVar && HPO	0.000580105833220385	2.3745417133349e-05	4.0425e-05	0.369263131986544	0.632500989538335	6.95814760214041e-06		0.325863074
172	Skin_cancer	neoplasms	IFNA6	9:22049555:C:T	0	0	ClinVar && HPO	0.000914429668631574	3.00936971406744e-06	3.0049e-05	0.931562292700807		7.71654891940581e-07	0.37619	0.243321896
172	Skin_cancer	neoplasms	IFNA7	9:22049555:C:T	0	0	ClinVar && HPO	0.000207398187781736	0.190253888505924		0.1020480046422		0.523431629659018		0.600543425
172	Skin_cancer	neoplasms	IFNA8	9:22049555:C:T	0	0	ClinVar && HPO	0.0016547753823474	8.3201453725061e-05	2.0805e-05	0.201156693285493	0.227	0.268839673244313		0.217898596
172	Skin_cancer	neoplasms	IFNB1	9:22049555:C:T	0	0	ClinVar && HPO	5.97996948418383e-05	0.449932891491129	0.55925	0.123397986890131	0.616	0.784578031661262		0.164177261
172	Skin_cancer	neoplasms	IFNE	9:22049555:C:T	0	0	ClinVar && HPO	0.00338917076366667	6.45278671957677e-05	1.291e-05	0.52082	0.378900212307353	0.052529017200215	0.140434840622631	0.070560457
172	Skin_cancer	neoplasms	IFNW1	9:22049555:C:T	0	0	ClinVar && HPO	0.000112402992184553	0.46332563893514	0.48143	0.465712526266963	0.323055153725231	0.599984115734472		0.878223904
172	Skin_cancer	neoplasms	KLHL9	9:22049555:C:T	0	0	ClinVar && HPO	0.000747444875925477	0.000165944967209937	3.3209e-05	0.0998308954929131	0.193443834745187	0.326633591688177	0.316459167619401	0.261216365
172	Skin_cancer	neoplasms	MTAP	9:22049555:C:T	0	0	ClinVar && HPO	0.0845738636846056	1.32216488377011e-06	1.4817e-06	7.83682295420653e-06	0.359319478417324	8.74182742600393e-07	5.44885976459746e-07	9.43960575999998e-10
174	Breast_cancer	neoplasms	ARMS2	10:123348662:T:G	0	0	ClinVar && HPO	0.000174241202047508	0.721498271299615	0.11051	0.80791	0.92799	0.568999994952631	0.737445076106359	0.78329998
174	Breast_cancer	neoplasms	ATE1	10:123348662:T:G	0	0	ClinVar && HPO	0.22030551311478	1.48214999998422e-13	2.9643e-14	0.00709839031107174	0.575487353685476	0.00489428885994311	0.0672350793097955	4.66559809e-05
174	Breast_cancer	neoplasms	BTBD16	10:123348662:T:G	0	0	ClinVar && HPO	0.00108998646527181	0.0815959346269774	0.050649	0.478150572169572	0.9398831364016	0.0194164597047702	0.174799648335101	0.675361467
174	Breast_cancer	neoplasms	DMBT1	10:123348662:T:G	0	0	ClinVar && HPO	6.03596332576549e-05	0.0200473904784582	0.06005	0.106581342309003	0.0121983398484506	0.178054396784263	0.00731726224957413	0.773018098
174	Breast_cancer	neoplasms	FGFR2	10:123348662:T:G	1	1	ClinVar && HPO	0.330172511167488	3.14298744241533e-67	5.55110000000001e-16	0.438621299804283	2.21840000000258e-12	6.28597488483065e-68	0.398567049054051	1e-12
174	Breast_cancer	neoplasms	HTRA1	10:123348662:T:G	0	0	ClinVar && HPO	0.000162669503724829	0.31188142325502	0.11333	0.170210728556738	0.666728496618868	0.653213381961328	0.475373151602911	0.823350488
174	Breast_cancer	neoplasms	NSMCE4A	10:123348662:T:G	0	0	ClinVar && HPO	0.0252378607813023	1.98729999994931e-13	3.97460000000001e-14	0.0413743248370541	0.831	0.00186513102548562	0.0114885725086561	0.000576364677
174	Breast_cancer	neoplasms	PLEKHA1	10:123348662:T:G	0	0	ClinVar && HPO	0.000387614216633231	4.89194490909025e-14	0.11831	0.418405143401516	0.711790451035863	9.78388981818065e-15	0.811653796706245	0.741806175
174	Breast_cancer	neoplasms	TACC2	10:123348662:T:G	0	0	ClinVar && HPO	0.0183106943337792	2.16494999999249e-13	4.32990000000001e-14	0.0875798372726049	0.0221948370281475	0.0329638875350007	0.851203787427021
174	Breast_cancer	neoplasms	WDR11	10:123348662:T:G	0	0	ClinVar && HPO	0.000623756805710096	0.0208965933802429	0.006987	0.108436651067316	0.080036678162247	0.0222001034892337	0.0334719089112263	0.012377826
174	Breast_cancer	neoplasms	ACTN1	14:68979835:T:C	0	0	ClinVar	0.0270450847499336	2.95103591228514e-07	6.1171e-08	0.930209826947563	0.989842593061453	1.67871578858283e-06	0.149539212424511	0.0557532091
174	Breast_cancer	neoplasms	AL049779.1	14:68979835:T:C	0	0	ClinVar	0.000196867429983715	0.385354128523835				0.385354128523835
174	Breast_cancer	neoplasms	ARG2	14:68979835:T:C	0	0	ClinVar	0.00013193515580226	0.0286307127553127	0.004693	0.440798246792162	0.973845295633712	0.811929986228754	0.240310526173928	0.0601784967
174	Breast_cancer	neoplasms	DCAF5	14:68979835:T:C	0	0	ClinVar	0.00461875541903365	0.273798198227424	0.26356	0.58421577309821	0.4789	0.0932126786232093	0.41524	0.0590602843
174	Breast_cancer	neoplasms	ERH	14:68979835:T:C	0	0	ClinVar	0.000171650521483889	1.81701403203712e-06	0.03993		0.0524412022236769	4.54264402152703e-07	0.107059528875363	0.0211230651
174	Breast_cancer	neoplasms	EXD2	14:68979835:T:C	0	0	ClinVar	0.00113181810131172	0.0101685791580933	0.98185	0.898101821949092	0.935762692197332	0.209630713570126	0.00176255647836018	0.0654548642
174	Breast_cancer	neoplasms	GALNT16	14:68979835:T:C	0	0	ClinVar	0.000574741605447289	0.0776057958312421	0.15505			0.126638071445908	0.0406254745259976	0.0122674514
174	Breast_cancer	neoplasms	PIGH	14:68979835:T:C	0	0	ClinVar	9.03671266457162e-05	0.00885560693209266	0.01403	0.828681944129356	0.146333588703231	0.00324744246853213	0.0054274224067206	0.113813646
174	Breast_cancer	neoplasms	PLEKHD1	14:68979835:T:C	0	0	ClinVar	6.03264445870843e-05	0.0401359206139556	0.060346	0.0147840236781508	0.191577396365112	0.0323681920331909	0.191053008145831	0.158421681
174	Breast_cancer	neoplasms	PLEKHH1	14:68979835:T:C	0	0	ClinVar	5.55531687667335e-05	0.104937231230266	0.086765	0.124618309189558	0.335966316923155	0.133958781155516	0.0542287295976068	0.181207067
174	Breast_cancer	neoplasms	RAD51B	14:68979835:T:C	1	0	ClinVar	0.000974691058748606	0.000695766688505564	0.00017474	0.791630491701788	0.17387	0.0395061131474098
174	Breast_cancer	neoplasms	RDH11	14:68979835:T:C	0	0	ClinVar	0.000233303587933566	0.00188583522281212	0.00038425	0.109350633813442	0.163976284199268	0.0927476348323243	0.0413689692936219	0.0405432872
174	Breast_cancer	neoplasms	RDH12	14:68979835:T:C	0	0	ClinVar	0.00029982247753686	0.00175807306515714	0.00036991	0.225144708084572	0.379581751371041	0.00786535416596295	0.111516881821791	0.0404394865
174	Breast_cancer	neoplasms	SLC39A9	14:68979835:T:C	0	0	ClinVar	0.000143529495547619	0.107450421492961	0.039499	0.619431725936448	0.6609337201113	0.203284793531056	0.0540883297945744	0.0377960048
174	Breast_cancer	neoplasms	VTI1B	14:68979835:T:C	0	0	ClinVar	0.000173309767678619	0.00263141002918455	0.00053206	0.891494334440468	0.7191	0.0562586691968016	0.0681713483336304	0.0523434389
174	Breast_cancer	neoplasms	ZFP36L1	14:68979835:T:C	0	0	ClinVar	0.0642213223240133	1.07056298669896e-07	2.1412e-08	0.287918603208492	0.0240058993226653	0.000638700795738527	0.17962	0.0433739729
174	Breast_cancer	neoplasms	ZFYVE26	14:68979835:T:C	0	0	ClinVar	0.000386862973993937	0.00081944050349256	0.00017837	0.761015183260746	0.320885420541028	0.00578811049811838	0.0030860948615982	0.0772379888
174	Breast_cancer	neoplasms	AP1B1	22:29450193:G:A	0	0	ClinVar && HPO	0.0649095835346711	3.017600000007e-12	6.03520000000001e-13	0.197544047919519	0.399980575420133	0.881848607783618	0.61505008116449	0.433927232
174	Breast_cancer	neoplasms	ASCC2	22:29450193:G:A	0	0	ClinVar && HPO	0.000646433646485231	0.0645395475654281	0.039344	0.865496271548172	0.633611254008295	0.0186218125581634	0.156424493956723	0.0802811766
174	Breast_cancer	neoplasms	C22orf31	22:29450193:G:A	0	0	ClinVar && HPO	0.956313013061894	7.10549999999868e-14	1.4211e-14	0.801956426559651	0.327	0.0548225183043267	0.702453398147831	0.530261234
174	Breast_cancer	neoplasms	CABP7	22:29450193:G:A	0	0	ClinVar && HPO	0.00128268466882314	0.915393728999566	0.074197	0.954241791393875	0.32878	0.120334724718364	0.983070565982839	0.207574036
174	Breast_cancer	neoplasms	CCDC117	22:29450193:G:A	0	0	ClinVar && HPO	0.0598861511554271	1.47031713339331e-13	8.97059999999999e-14	0.0561286550313581	0.16502097283392	4.37469380769056e-14	0.0915853515270776	0.0793437166
174	Breast_cancer	neoplasms	CHEK2	22:29450193:G:A	1	1	ClinVar && HPO	0.0256139027176558	1.02308042602103e-13	5.22920000000001e-14	0.419560120436683	0.424	3.36149944444334e-14	0.110357427309366	0.0371022589
174	Breast_cancer	neoplasms	EMID1	22:29450193:G:A	0	0	ClinVar && HPO	0.219485304191461	8.67100000005625e-13	1.7342e-13	0.987829502668868	0.373298758577191	0.0228334074253317	0.532361588956099	0.207564416
174	Breast_cancer	neoplasms	EWSR1	22:29450193:G:A	0	0	ClinVar && HPO	0.117884493802412	1.11731999999932e-12	2.79330000000001e-13	0.254724808546839	0.655804670051544	0.420407472579877		0.313607508
174	Breast_cancer	neoplasms	GAS2L1	22:29450193:G:A	0	0	ClinVar && HPO	0.0801552419755255	1.79024999604921e-12	3.5805e-13	0.874351680001664	0.705313349131373	0.000162014863686241	0.390352917165781	0.53261436
174	Breast_cancer	neoplasms	HSCB	22:29450193:G:A	0	0	ClinVar && HPO	0.0440804017530108	1.13795029743165e-13	5.26250000000001e-14	0.641661648546052	0.352	4.01022208063883e-14	0.014140840224514	0.033733291
174	Breast_cancer	neoplasms	KREMEN1	22:29450193:G:A	0	0	ClinVar && HPO	0.828010039227075	1.26009999999138e-13	2.5202e-14	0.503087273231324	0.00413163569353089	0.0360780130449241	0.325158736355765	0.321397273
174	Breast_cancer	neoplasms	MTMR3	22:29450193:G:A	0	0	ClinVar && HPO	0.000251137489969567	0.0180183931551096	0.023935	0.00534624856417995	0.586518095308466	0.0208912448770648	0.354543639809745	0.0367776822
174	Breast_cancer	neoplasms	NEFH	22:29450193:G:A	0	0	ClinVar && HPO	0.0141186310888298	5.22450000003682e-12	1.0449e-12	0.971215350748054	0.448133078358969	0.0369207613784606	0.457364343947919	0.388387839
174	Breast_cancer	neoplasms	NF2	22:29450193:G:A	1	0	ClinVar && HPO	0.00411333970560323	0.0453190895760551	0.077815	0.011289772830133	0.322465001486025	0.141855905357013	0.508755385271301	0.402988366
174	Breast_cancer	neoplasms	NIPSNAP1	22:29450193:G:A	0	0	ClinVar && HPO	0.00669737245767798	0.0344212956256656	0.067946	0.975846065867521	0.0056856128793341	0.536960588804444	0.787179749864381	0.496717196
174	Breast_cancer	neoplasms	RASL10A	22:29450193:G:A	0	0	ClinVar && HPO	0.0752236201203129	1.94734999867353e-12	3.8947e-13	0.119616657639599	0.962348399644995	0.000567238674835687	0.19363102988913	0.499978677
174	Breast_cancer	neoplasms	RFPL1	22:29450193:G:A	0	0	ClinVar && HPO	0.0214122947692778	4.19995000012623e-12	8.3999e-13	0.939411015345072	0.924561505546229	0.787824921848102	0.71224	0.339897167
174	Breast_cancer	neoplasms	RHBDD3	22:29450193:G:A	0	0	ClinVar && HPO	0.127903398398968	1.39555000000145e-12	2.7911e-13	0.133327110238689	0.838716442534416	0.883728823214085	0.25235551863728	0.252067675
174	Breast_cancer	neoplasms	THOC5	22:29450193:G:A	0	0	ClinVar && HPO	0.0109244705654841	0.491491387607305	0.06943	0.366101028324472	0.819688461401484	0.175791276543978	0.935609188557923	0.397347683
174	Breast_cancer	neoplasms	UQCR10	22:29450193:G:A	0	0	ClinVar && HPO	0.000799399289882944	0.0973786401423716	0.032754	0.50732	0.353390164434506	0.051763590761738	0.626896183512546	0.176300403
174	Breast_cancer	neoplasms	XBP1	22:29450193:G:A	0	0	ClinVar && HPO	0.0745339911949619	1.162968133833e-13	1.0547e-13	0.0542033714161372	0.972660173388564	2.98399946938492e-14	0.161254908479359	0.111615162
174	Breast_cancer	neoplasms	ZMAT5	22:29450193:G:A	0	0	ClinVar && HPO	0.00115054446594569	0.0684723066760764	0.033544	0.654	0.681	0.0212947895649408	0.60177348280638	0.178231013
174	Breast_cancer	neoplasms	ZNRF3	22:29450193:G:A	0	0	ClinVar && HPO	0.181567099387869	7.66191980846656e-15	1.0858e-13	0.66552959362383	1.55432000000001e-15	0.149518876726069	0.238805728876713	0.439001795
174	Breast_cancer	neoplasms	ADSL	22:40996367:G:T	0	0	ClinVar	0.0789745208043715	3.81721669175447e-10	1.0287e-10	0.625231553368317		1.31955404545419e-09	0.00291337880747552	6.43826229000001e-07
174	Breast_cancer	neoplasms	DNAJB7	22:40996367:G:T	0	0	ClinVar	0.0748806325000138	6.59919555751081e-10	1.6498e-10	0.491825262373726	0.82006	0.000244780954681895		0.0675541325
174	Breast_cancer	neoplasms	ENTHD1	22:40996367:G:T	0	0	ClinVar	0.000189110321794595	2.08974228489569e-05	5.2248e-06	0.0894124862026928	0.48866028693751	0.170956254819867		0.602158919
174	Breast_cancer	neoplasms	EP300	22:40996367:G:T	1	0	ClinVar	0.0073413685704226	4.40391459798289e-09	1.2595e-09	0.980781398130587	0.0136318830990531	2.93040338749129e-09	7.26185266727469e-06	0.323243017
174	Breast_cancer	neoplasms	FAM83F	22:40996367:G:T	0	0	ClinVar	0.00234812063633318	2.13774825053528e-08	4.2755e-09	0.00831573002632358	0.0185861047920987	0.400214321641164	0.0601700073278828	0.00751672301
174	Breast_cancer	neoplasms	GRAP2	22:40996367:G:T	0	0	ClinVar	0.000918462023849502	2.49015382924826e-05	4.9825e-06	0.847155052163188	0.554457883985203	0.0119536762254185	0.0862655519928842	0.04366547
174	Breast_cancer	neoplasms	MCHR1	22:40996367:G:T	0	0	ClinVar	0.456635408368001	9.79878753756011e-11	3.82110000000001e-11	0.00476516596570276	0.204952078221935	4.03426347836392e-11	1.45826792737091e-08	0.00190156245
174	Breast_cancer	neoplasms	MKL1	22:40996367:G:T	0	0	ClinVar	0.149446023226101	3.54174210830047e-12	1.0595e-11	0.00205541191652829	2.32600062564369e-07	1.17748764163326e-11	8.11411951002084e-13	1e-12
174	Breast_cancer	neoplasms	RBX1	22:40996367:G:T	0	0	ClinVar	0.0299016983259371	1.50129778433992e-09	3.00260000000001e-10	0.0598	0.704	0.139411974685461	0.00020432	0.0198803358
174	Breast_cancer	neoplasms	SGSM3	22:40996367:G:T	0	0	ClinVar	0.100487694677442	9.94290003586757e-11	8.49390000000002e-11	0.597030334593737	0.672353774874431	2.5964689243673e-11	7.1331263086244e-06	1.83832283e-10
174	Breast_cancer	neoplasms	SLC25A17	22:40996367:G:T	0	0	ClinVar	0.184027513989573	5.03195136377569e-10	1.2462e-10	0.965488805539822	0.000749794530873042	5.22983200986664e-10	0.00376796779388253	0.174894804
174	Breast_cancer	neoplasms	ST13	22:40996367:G:T	0	0	ClinVar	0.106275553134894	4.28667049736232e-10	1.6013e-10	0.999983099298479	0.108913361773985	1.84529246271781e-10	0.000450438281613209	0.063196022
174	Breast_cancer	neoplasms	TNRC6B	22:40996367:G:T	0	0	ClinVar	0.00386628956726963	9.46460202609012e-09	1.893e-09	0.00986624790604562	0.000222587508383101	5.72657268065024e-05	0.00639606736674817	1.22602007e-05
174	Breast_cancer	neoplasms	XPNPEP3	22:40996367:G:T	0	0	ClinVar	0.0767547503975187	3.85434995329625e-10	1.6022e-10	0.0436672004328644	0.900645055024742	1.48568256360408e-10	3.990706057511e-05	0.0338373069
174	Breast_cancer	neoplasms	Z82206.1	22:40996367:G:T	0	0	ClinVar	0.00166212229869571	8.16470000000002e-09	8.16470000000002e-09
174	Breast_cancer	neoplasms	AKAP12	6:151949806:A:C	0	0	ClinVar	0.0205125168728905	6.95639999925344e-11	1.7391e-11	0.591261505618776	0.300182246854563	0.183938961191893		0.0221351078
174	Breast_cancer	neoplasms	ARMT1	6:151949806:A:C	0	0	ClinVar	0.171335783793614	8.26079999913809e-12	4.1304e-12			0.0393842256412587
174	Breast_cancer	neoplasms	CCDC170	6:151949806:A:C	1	0	ClinVar	0.260172605739708	1.14049924696443e-17	3.01770000000001e-12	2.84358e-18	1.15293999999999e-17	1.01385485562749e-10	0.000390024214447631	1e-12
174	Breast_cancer	neoplasms	ESR1	6:151949806:A:C	1	0	ClinVar	0.755632599822102	2.25982305854607e-12	5.8298e-13	0.748835528935678	0.946112527321502	2.01110978466523e-12	0.0501865965500373
174	Breast_cancer	neoplasms	MTHFD1L	6:151949806:A:C	0	0	ClinVar	0.000485073564086476	0.507800609275085	0.40637	0.381283619280415	0.640678648797278	0.613079400287176	0.491281142086679
174	Breast_cancer	neoplasms	RMND1	6:151949806:A:C	0	0	ClinVar	0.10655649127034	2.06634999412628e-11	4.13270000000001e-12	0.00646160877990986	0.0070582021494743	0.00282132181208643	0.0269675541015095	0.00253636299
174	Breast_cancer	neoplasms	SYNE1	6:151949806:A:C	0	0	ClinVar	0.00722556389701119	1.39142614798786e-05	0.28573	0.0185597818879361	2.78329381170185e-06	0.331028196105105	0.613082667664033
174	Breast_cancer	neoplasms	ZBTB2	6:151949806:A:C	0	0	ClinVar	0.0709670211993349	2.55303999246106e-11	6.38259999999999e-12	0.443146616058342	0.00752991930949934	0.00303659221154911		0.00755748930000001
174	Breast_cancer	neoplasms	FAM84B	8:128356670:C:T	0	0	ClinVar	0.000363464110142013	0.388296835403332	0.89136	0.854	0.0266996981182742	0.9450550261863	0.349243866591065	0.0298710925
174	Breast_cancer	neoplasms	MYC	8:128356670:C:T	1	0	ClinVar	0.020038497111777	6.75989400344463e-10	1.7484e-10	0.9694693426744	0.00692369112711843	5.05721099568521e-09		0.366454769
174	Breast_cancer	neoplasms	POU5F1B	8:128356670:C:T	0	0	ClinVar	0.497256146668586	6.6987999922435e-11	1.6747e-11	0.0198300106134612	0.0509914287665608	0.566504480359007		0.000449544439
242	Thyrotoxicosis_with_or_without_goiter	endocrine/metabolic	CEP128	14:81457257:A:C	0	0	ClinVar && HPO	0.00586173291398163	1.45352463239397e-11	2.0701e-11	0.000804948605126363	0.00911547251426436	3.38198310478511e-12	1.49119919448539e-05
242	Thyrotoxicosis_with_or_without_goiter	endocrine/metabolic	DIO2	14:81457257:A:C	0	0	ClinVar && HPO	0.000358396730282793	7.54823149065467e-05	1.5098e-05	0.759297452267817	0.758867885191981	0.0696870551810228	0.572211180623307	0.73740141
242	Thyrotoxicosis_with_or_without_goiter	endocrine/metabolic	GTF2A1	14:81457257:A:C	0	0	ClinVar && HPO	0.157963703030764	1.65050145076807e-11	1.5898e-10	0.444571691301948	0.538	4.23620233266954e-12		0.478835416
242	Thyrotoxicosis_with_or_without_goiter	endocrine/metabolic	SEL1L	14:81457257:A:C	0	0	ClinVar && HPO	0.00817757195047334	1.08241577671342e-05	0.84727	0.9407158457458	0.864316174845262	2.16472026451843e-06	0.156201591713061	0.737392202
242	Thyrotoxicosis_with_or_without_goiter	endocrine/metabolic	STON2	14:81457257:A:C	0	0	ClinVar && HPO	0.0673784530405897	3.26264309409661e-09	6.52530000000001e-10	0.900217224876773	0.358950398843891	0.000553420041504042	0.00069202638131432	0.685139891
242	Thyrotoxicosis_with_or_without_goiter	endocrine/metabolic	TSHR	14:81457257:A:C	1	1	ClinVar && HPO	0.698206761618822	4.37943193336955e-11	2.3779e-11	0.102248725201417	0.767006901573916	1.72767720516493e-11	7.02495696553783e-11	5.90052895e-10
250	Diabetes_mellitus	endocrine/metabolic	ABCC8	11:17408404:C:T	1	1	ClinVar && HPO	0.941500876428569	2.62920673734505e-07	6.18750000000001e-07	5.82389572646321e-08	0.0042364	7.51209339072819e-06	1.03104075206861e-05	0.000376780615
250	Diabetes_mellitus	endocrine/metabolic	C11orf58	11:17408404:C:T	0	0	ClinVar && HPO	0.000436269668533651	0.118292422196694	0.72967		0.0381003124630203	0.149913893051382	0.273067363263662	0.0723299275
250	Diabetes_mellitus	endocrine/metabolic	GTF2H1	11:17408404:C:T	0	0	ClinVar && HPO	8.65853435318779e-05	0.999990185502795	0.097475	0.843442938182579	0.999998037480841	0.010056587035836	0.814280961567329	0.785988658
250	Diabetes_mellitus	endocrine/metabolic	HPS5	11:17408404:C:T	0	0	ClinVar && HPO	0.000133941154498444	0.0438432281491417	0.049457	0.678851440447505	0.884727931157666	0.00867398461472371	0.916665178306838	0.69679623
250	Diabetes_mellitus	endocrine/metabolic	KCNC1	11:17408404:C:T	0	0	ClinVar && HPO	0.0308329917984575	1.80711327307256e-05	3.61430000000001e-06	0.258361129491282	0.87714	0.105397996354574	0.38081	0.290311511
250	Diabetes_mellitus	endocrine/metabolic	KCNJ11	11:17408404:C:T	1	1	ClinVar && HPO	0.990069634943854	3.7550870244797e-10	3.4307e-08	7.67999965448451e-11	4.19960001155889e-09	3.68761466999217e-08	1.90721636938113e-05	0.000275928729
250	Diabetes_mellitus	endocrine/metabolic	MRGPRX3	11:17408404:C:T	0	0	ClinVar && HPO	0.000648414763005887	0.1568576816582	0.052452	0.674592441343585	0.391591401413237	0.125417872626618	0.227917231072881	0.307993438
250	Diabetes_mellitus	endocrine/metabolic	MRGPRX4	11:17408404:C:T	0	0	ClinVar && HPO	0.000385951053864317	0.079543452567825	0.02228	0.48971896578584	0.28718	0.331153216952414		0.329897313
250	Diabetes_mellitus	endocrine/metabolic	MYOD1	11:17408404:C:T	0	0	ClinVar && HPO	0.0358966967591944	1.3240863748721e-05	3.3114e-06	0.00956725738890819	0.50064	0.231260647848903		0.184330521
250	Diabetes_mellitus	endocrine/metabolic	NCR3LG1	11:17408404:C:T	0	0	ClinVar && HPO	0.70376555271485	6.81908986134883e-08	1.4236e-07			4.5755136661156e-08	6.6162831543773e-08	0.000632300052
250	Diabetes_mellitus	endocrine/metabolic	NUCB2	11:17408404:C:T	0	0	ClinVar && HPO	0.167455103910568	5.06524342610076e-06	1.0133e-06	0.0197143306404661	0.61568	0.059642306913741	0.00559268238887455	0.000548284893000001
250	Diabetes_mellitus	endocrine/metabolic	OTOG	11:17408404:C:T	0	0	ClinVar && HPO	0.200857415152696	3.32727918082186e-06	1.1091e-06			0.14737182153174	0.565142817542589	0.103282288
250	Diabetes_mellitus	endocrine/metabolic	PIK3C2A	11:17408404:C:T	0	0	ClinVar && HPO	0.0454442036020495	7.60027827461107e-08	1.0145e-06	0.245864006068503	0.047031	0.0606573611405147	1.5431785123293e-08	0.00478917498
250	Diabetes_mellitus	endocrine/metabolic	PLEKHA7	11:17408404:C:T	0	0	ClinVar && HPO	0.00225320867696309	1.95407019001491e-05	3.9083e-06	0.256862492425015	0.416872483007476	0.907152050425785	0.0579522326489237	0.00686115549
250	Diabetes_mellitus	endocrine/metabolic	RPS13	11:17408404:C:T	0	0	ClinVar && HPO	0.0439509956919779	1.62300921961539e-06	2.5398e-06	0.992283658993333	0.113143565883515	3.72156615724098e-07	0.0218139084202719	0.00290272089
250	Diabetes_mellitus	endocrine/metabolic	SAA1	11:17408404:C:T	0	0	ClinVar && HPO	0.000151766105782365	0.0225734583042709	0.023	0.177562515930907	0.0453	0.00910702485861769	0.0243493734219612	0.410320136
250	Diabetes_mellitus	endocrine/metabolic	SAA2	11:17408404:C:T	0	0	ClinVar && HPO	0.000198710811244481	0.0124515441716756	0.040324	0.0480247010327801	0.005132	0.0074985036703193	0.0357594661464384	0.295207132
250	Diabetes_mellitus	endocrine/metabolic	SAA2-SAA4	11:17408404:C:T	0	0	ClinVar && HPO	0.000214830760559122	0.124088946378086		0.079418		0.25929		0.315190917
250	Diabetes_mellitus	endocrine/metabolic	SAA4	11:17408404:C:T	0	0	ClinVar && HPO	0.00021498979415711	0.0233051857311925	0.043507		0.157	0.00701726545444173	0.48376
250	Diabetes_mellitus	endocrine/metabolic	SAAL1	11:17408404:C:T	0	0	ClinVar && HPO	0.00108001537698316	0.0600765204758902	0.059295	0.0997113688795103		0.0456131240556876	0.0560762376148367	0.177261943
250	Diabetes_mellitus	endocrine/metabolic	SERGEF	11:17408404:C:T	0	0	ClinVar && HPO	0.0180987935070699	0.999922860621198	0.054366	0.999984578166906	0.529512180646278	0.124490248316819	0.514482987076713	0.574370142
250	Diabetes_mellitus	endocrine/metabolic	TPH1	11:17408404:C:T	0	0	ClinVar && HPO	0.00182336788804525	0.0897421023944631	0.06588	0.804481098531298	0.0353	0.167737341007424	0.0958813533926507	0.202764428
250	Diabetes_mellitus	endocrine/metabolic	USH1C	11:17408404:C:T	0	0	ClinVar && HPO	0.342878198944166	5.42918855244637e-06	1.0859e-06	0.0646109171463051	0.0409521959076271	0.344800916493308	0.0840935121111034	0.0257886434
250	Diabetes_mellitus	endocrine/metabolic	AC051649.2	11:2857194:A:C	0	0	ClinVar && HPO	7.68334857858526e-05	0.12999	0.12999
250	Diabetes_mellitus	endocrine/metabolic	ART1	11:2857194:A:C	0	0	ClinVar && HPO	0.000306087362008051	0.787696708901484	0.76454	0.466198050373032	0.457770346850365	0.88185970733239	0.895151791726426	0.561825141
250	Diabetes_mellitus	endocrine/metabolic	ART5	11:2857194:A:C	0	0	ClinVar && HPO	0.000327052450777017	0.827434764580413	0.69565	0.770037863748658	0.828104074081702	0.931845362986722	0.560914274707584	0.553659653
250	Diabetes_mellitus	endocrine/metabolic	ASCL2	11:2857194:A:C	0	0	ClinVar && HPO	0.00343173264854106	0.0012577472916897	0.0082291	0.000267754435838224	0.767439475477076	0.00867971170942056	0.12769	0.0697760106
250	Diabetes_mellitus	endocrine/metabolic	C11orf21	11:2857194:A:C	0	0	ClinVar && HPO	0.00450219600557885	0.0182728181198568	0.016044	0.0235382713215723	0.041755	0.0284255362534246	0.00910915263578549	0.055023141
250	Diabetes_mellitus	endocrine/metabolic	CARS	11:2857194:A:C	0	0	ClinVar && HPO	0.192130586523548	3.01204999961482e-12	6.02410000000001e-13	0.00996458571121578	0.0798053406883922	0.184524408303591	0.010533991992896	0.00685805292
250	Diabetes_mellitus	endocrine/metabolic	CD81	11:2857194:A:C	0	0	ClinVar && HPO	0.0100732689730545	1.49259999946515e-11	2.98520000000001e-12	0.18276172451301	0.601709764629344	0.152742291835232	0.00907319540832162	0.0677194335
250	Diabetes_mellitus	endocrine/metabolic	CDKN1C	11:2857194:A:C	0	0	ClinVar && HPO	0.623447948565802	4.51387787153412e-13	1.1291e-13	0.122228939923345	0.0163372632859582	2.02076129138772e-10		1.71705122e-06
250	Diabetes_mellitus	endocrine/metabolic	CHRNA10	11:2857194:A:C	0	0	ClinVar && HPO	0.000249455503840012	0.734454684512853	0.64741	0.222509160679493	0.313542855074714	0.950614570674852	0.350917638303227	0.572838949
250	Diabetes_mellitus	endocrine/metabolic	IGF2	11:2857194:A:C	0	0	ClinVar && HPO	0.000851492385803137	0.130571311815619	0.079956	0.0828808577985739	0.099799492952523	0.0977551085580081	0.87387	0.0420718065
250	Diabetes_mellitus	endocrine/metabolic	INS	11:2857194:A:C	1	1	ClinVar && HPO	0.00115708658244106	0.168600390372309	0.06795	0.517416249977655	0.831487355276189	0.0699998577084553	0.21894	0.108998452
250	Diabetes_mellitus	endocrine/metabolic	INS-IGF2	11:2857194:A:C	1	0	ClinVar && HPO	0.000871155558037803	0.339686535006025	0.75219	0.293851749912401		0.153492820336663
250	Diabetes_mellitus	endocrine/metabolic	KCNQ1	11:2857194:A:C	0	0	ClinVar && HPO	0.0199844661442052	7.8965129139712e-12	1.9809e-12	0.405280806607517	0.369448917106073	5.77478228396113e-10
250	Diabetes_mellitus	endocrine/metabolic	LSP1	11:2857194:A:C	0	0	ClinVar && HPO	5.38159858593618e-05	0.199308978676924	0.073519	0.687815148133321	0.372937379831435	0.116488843779112	0.407402059371357	0.103715666
250	Diabetes_mellitus	endocrine/metabolic	MRGPRE	11:2857194:A:C	0	0	ClinVar && HPO	0.0198939423124952	8.71349999948158e-12	1.7427e-12	0.41146098359944	0.172265560348083	0.314064213337331	0.0383621992951894	0.777024865
250	Diabetes_mellitus	endocrine/metabolic	MRGPRG	11:2857194:A:C	0	0	ClinVar && HPO	0.0219321868930257	4.89540000025167e-12	1.6318e-12	0.971407982286719		0.238590906262512		0.772837834
250	Diabetes_mellitus	endocrine/metabolic	MRPL23	11:2857194:A:C	0	0	ClinVar && HPO	0.000138192903146589	0.115215452571094	0.020084	0.510715680824418	0.45141	0.886756949449028	0.516450907176143	0.669124327
250	Diabetes_mellitus	endocrine/metabolic	NAP1L4	11:2857194:A:C	0	0	ClinVar && HPO	0.338013311884835	1.87904999993822e-12	3.75810000000001e-13	0.0601482472000846	0.304441530214802	0.105702896809799	0.0167230804205756	0.00638012719
250	Diabetes_mellitus	endocrine/metabolic	NUP98	11:2857194:A:C	0	0	ClinVar && HPO	0.000236115373885891	0.0186096796034759	0.33171	0.937079305587644	0.0456901558274339	0.950562309506729	0.00356427809056884	0.360254099
250	Diabetes_mellitus	endocrine/metabolic	OSBPL5	11:2857194:A:C	0	0	ClinVar && HPO	0.0811448053507671	6.10900000005681e-12	1.2218e-12	0.408792714950527	0.723101068629962	0.331883398718309	0.876947364894438	0.0715488116
250	Diabetes_mellitus	endocrine/metabolic	PGAP2	11:2857194:A:C	0	0	ClinVar && HPO	6.65471392848328e-05	0.288469768926319	0.59266	0.234820957500257	0.196315354390496	0.130700483760118	0.669903386192417	0.222479354
250	Diabetes_mellitus	endocrine/metabolic	PHLDA2	11:2857194:A:C	0	0	ClinVar && HPO	0.397289517839278	1.10079999975487e-12	2.2016e-13	0.435	0.0224025365577167	0.00112826942607497	0.0125016473921973	0.0113389507
250	Diabetes_mellitus	endocrine/metabolic	RHOG	11:2857194:A:C	0	0	ClinVar && HPO	4.96684815539423e-05	0.867075263514876	0.40784	0.535871673105052	0.973370367809923	0.501649242675354	0.358408820406618	0.174151022
250	Diabetes_mellitus	endocrine/metabolic	SLC22A18	11:2857194:A:C	0	0	ClinVar && HPO	0.528575302699769	4.66129914986639e-13	1.5099e-13	0.898786021863462	0.528	2.43684423333665e-13	0.518499643564166	0.00267973279
250	Diabetes_mellitus	endocrine/metabolic	SLC22A18AS	11:2857194:A:C	0	0	ClinVar && HPO	0.595615472800389	8.05449998738965e-13	1.6109e-13	0.911274220241469	0.000109407252716846	0.00169753134585477	0.431423099982393	0.000828897984000001
250	Diabetes_mellitus	endocrine/metabolic	TH	11:2857194:A:C	0	0	ClinVar && HPO	0.001206115999475	0.0498849371747558	0.035571	0.413067921522326	0.0336706024774104	0.106050254047435	0.0312798783892413	0.157913211
250	Diabetes_mellitus	endocrine/metabolic	TNNI2	11:2857194:A:C	0	0	ClinVar && HPO	4.67942605678668e-05	0.260867042649286	0.28659	0.2394	0.207412983810025	0.336819959465965		0.048215457
250	Diabetes_mellitus	endocrine/metabolic	TNNT3	11:2857194:A:C	0	0	ClinVar && HPO	0.000104740991799584	0.320537423480406	0.1637	0.514306327309269	0.6	0.236952264524807	0.310854337832126	0.687606667
250	Diabetes_mellitus	endocrine/metabolic	TRPM5	11:2857194:A:C	0	0	ClinVar && HPO	0.0133733681649811	1.13494999974353e-11	2.2699e-12	0.214348738006042	0.2	0.0767498364503255	0.0127295180306694	0.0830576346
250	Diabetes_mellitus	endocrine/metabolic	TSPAN32	11:2857194:A:C	0	0	ClinVar && HPO	0.0047974536087947	0.0500922504159466	0.016262	0.809991649791389	0.758704228146807	0.0564334118816401	0.035618861539692	0.0610442139
250	Diabetes_mellitus	endocrine/metabolic	TSSC4	11:2857194:A:C	0	0	ClinVar && HPO	0.0128455221395706	1.20273179884179e-11	2.5991e-12	0.990361355156262	0.425546104514869	3.22875260960361e-11	0.991232923591102	0.0634201673
250	Diabetes_mellitus	endocrine/metabolic	ZNF195	11:2857194:A:C	0	0	ClinVar && HPO	0.00651941911372209	0.0366574019685745	0.14761	0.050681282443662	0.00971537287736677	0.349826221600745	0.166499978856432	0.0315679772
250	Diabetes_mellitus	endocrine/metabolic	C11orf54	11:92708710:C:G	0	0	ClinVar	0.00047108594836044	0.46949974862018	0.25416	0.756	0.389574499027058	0.518221253027115	0.424851486468878	0.254972149
250	Diabetes_mellitus	endocrine/metabolic	CEP295	11:92708710:C:G	0	0	ClinVar	0.00104791793756435	0.0732725343267587	0.12065			0.0523657294919582
250	Diabetes_mellitus	endocrine/metabolic	DEUP1	11:92708710:C:G	0	0	ClinVar	0.0288897042980337	1.50757753379408e-05	7.5385e-06			0.090297912623121
250	Diabetes_mellitus	endocrine/metabolic	FAT3	11:92708710:C:G	0	0	ClinVar	0.00196064848650545	0.29243468488455	0.17717	0.219385999945644	0.56397	0.379475181933664	0.284704076286825
250	Diabetes_mellitus	endocrine/metabolic	MED17	11:92708710:C:G	0	0	ClinVar	0.000307563188737188	0.0951741348316954	0.5265	0.79160961721941	0.0291321213079655	0.0442046428897119	0.632744205044183	0.550469685
250	Diabetes_mellitus	endocrine/metabolic	MTNR1B	11:92708710:C:G	1	0	ClinVar	0.943423498624358	4.59870689069624e-07	9.66910000000001e-08	0.285134408567252	1.8901e-06	0.0909094232753418	0.00076238	9.62373744e-08
250	Diabetes_mellitus	endocrine/metabolic	SLC36A4	11:92708710:C:G	0	0	ClinVar	0.185209067015759	1.57833673896434e-05	3.183e-06	0.20669448896532	0.0132057550263242	0.00389195214316133	0.000437941400846876	0.0357059595
250	Diabetes_mellitus	endocrine/metabolic	SMCO4	11:92708710:C:G	0	0	ClinVar	0.0065435202094264	0.0109956083002631	0.11468			0.836540300281157	0.00370410450122989	0.179752421
250	Diabetes_mellitus	endocrine/metabolic	TAF1D	11:92708710:C:G	0	0	ClinVar	0.000529255106201799	0.270220631605491	0.33131	0.669873080558689	0.0991693852703518	0.589589108477472	0.178630369353665	0.180989457
250	Diabetes_mellitus	endocrine/metabolic	VSTM5	11:92708710:C:G	0	0	ClinVar	0.000218903404673498	0.880433043848893	0.42191	0.31545549908912		0.362034420572213	0.97241687517072	0.195861325
250	Diabetes_mellitus	endocrine/metabolic	GRIP1	12:66221060:A:T	0	0	HPO	0.00550824069448034	0.6375210535293	0.62734	0.367612023913298	0.392793274087804	0.766789188238714	0.818821050227749
250	Diabetes_mellitus	endocrine/metabolic	HELB	12:66221060:A:T	0	0	HPO	0.00862879856228078	1.12076707105494e-05	2.2419e-06	0.307772151825839	0.0174712992081113	0.075359171501323	0.456144903847931	0.168154804
250	Diabetes_mellitus	endocrine/metabolic	HMGA2	12:66221060:A:T	0	1	HPO	0.969000646411754	5.42518331429713e-08	1.706e-08	1.62005048762077e-05	2.86180092311282e-07	8.65235223295942e-08		1.31109679e-10
250	Diabetes_mellitus	endocrine/metabolic	IRAK3	12:66221060:A:T	0	0	HPO	0.0268902906475504	4.95233648800052e-06	9.90539999999999e-07	0.137781503713693	0.41828	0.016150558900362	0.190238403174482	0.0324887201
250	Diabetes_mellitus	endocrine/metabolic	LEMD3	12:66221060:A:T	0	1	HPO	0.00139189381821129	6.46029020322453e-07	0.73517	0.286030011220562	0.7515	1.29205537780837e-07	0.921126466739192	0.731689129
250	Diabetes_mellitus	endocrine/metabolic	LLPH	12:66221060:A:T	0	0	HPO	0.0554235879818525	3.37670742738173e-06	6.75340000000001e-07	0.488	0.778744905269193	0.397856876271825	0.565192268550476	0.0358845961
250	Diabetes_mellitus	endocrine/metabolic	MSRB3	12:66221060:A:T	0	0	HPO	0.00414285547764009	0.00582875065502882	0.0011815	0.250885087770495	0.204554137930271	0.508747528547245	0.20778663347112	0.239296907
250	Diabetes_mellitus	endocrine/metabolic	TMBIM4	12:66221060:A:T	0	0	HPO	0.0456998620356546	4.37838268698603e-06	8.7622e-07	0.35247103668202	0.174961175225792	0.0648133448392568	0.0014569099498946	0.0307336348
250	Diabetes_mellitus	endocrine/metabolic	WIF1	12:66221060:A:T	0	0	HPO	0.000423676654913726	0.106422826820018	0.52243	0.848289561106517	0.0195248008395737	0.236982240842821	0.744626927775202	0.666868765
250	Diabetes_mellitus	endocrine/metabolic	AARS	16:69657996:T:G	0	0	ClinVar	0.00186962014456173	0.000273138645867481	0.0075066	0.0674223940861284	0.946	0.00928894873398709	5.53445307523842e-05	0.0713119019
250	Diabetes_mellitus	endocrine/metabolic	CDH1	16:69657996:T:G	0	0	ClinVar	0.000140728226384766	0.0618999597091207	0.028385	0.0287990758968369	0.467291861590253	0.199034570014153	0.169950174385864	0.0408384442
250	Diabetes_mellitus	endocrine/metabolic	CDH3	16:69657996:T:G	0	0	ClinVar	5.1237442210989e-05	0.999951689155487	0.069531	0.999990343752781	0.074808562800093	0.0916695479805735	0.0388812010124799	0.0104320248
250	Diabetes_mellitus	endocrine/metabolic	CHTF8	16:69657996:T:G	0	0	ClinVar	0.00634029488363678	0.00011885842011991	0.00015286	0.807	0.112568727287063	2.82754461628818e-05	0.0064688	0.520717476
250	Diabetes_mellitus	endocrine/metabolic	CLEC18A	16:69657996:T:G	0	0	ClinVar	0.0381541784645624	7.70111814458048e-05	3.3826e-05	0.000675370000000001		0.000121617875126022	7.88997705316909e-05
250	Diabetes_mellitus	endocrine/metabolic	CLEC18C	16:69657996:T:G	0	0	ClinVar	0.00411840222625306	0.000176029912319395	0.00035083	0.924		0.000114325265611954	8.97749808626702e-05	0.0149770681
250	Diabetes_mellitus	endocrine/metabolic	COG4	16:69657996:T:G	1	0	ClinVar	0.000190711260282182	0.86625497150117	0.80452	0.98120152315737	0.15549	0.568256115906338	0.0574918046180313	0.678328264
250	Diabetes_mellitus	endocrine/metabolic	CYB5B	16:69657996:T:G	0	0	ClinVar	0.135921196321246	1.19443653046359e-05	1.8326e-05	0.0301969152266653	0.378593663004752	2.74717884629147e-06	0.78515278389424	0.437998766
250	Diabetes_mellitus	endocrine/metabolic	DDX19A	16:69657996:T:G	0	0	ClinVar	0.00072643612526217	0.00408135768643288	0.012087	0.000892724399325798	0.094166	0.275813227771533	0.104947365766063	0.0330816272
250	Diabetes_mellitus	endocrine/metabolic	DDX19B	16:69657996:T:G	0	0	ClinVar	0.00128666716097001	0.025826747474018	0.0074969	0.79658882369205	0.901522349165222	0.0166767544033838	0.070476	0.0118155672
250	Diabetes_mellitus	endocrine/metabolic	EXOSC6	16:69657996:T:G	0	0	ClinVar	0.00197566545132491	0.000296425292699441	0.0056799	0.884117444173883	0.142	6.03232124131936e-05	0.0086244883258647	0.121069442
250	Diabetes_mellitus	endocrine/metabolic	FUK	16:69657996:T:G	0	0	ClinVar	0.00024770302727636	0.786192529273721	0.94249	0.553908521585021	0.497916917115342	0.326199833014819		0.695741074
250	Diabetes_mellitus	endocrine/metabolic	HAS3	16:69657996:T:G	0	0	ClinVar	0.00559831286914464	0.00135066518639421	0.00026918	0.464094496686725	0.428457737889067	0.440303554480751	0.93341286514516	0.532412
250	Diabetes_mellitus	endocrine/metabolic	IL34	16:69657996:T:G	0	0	ClinVar	7.06325126746967e-05	0.113850998039465	0.76544	0.076140963443251	0.506044128189434	0.480813089923054	0.0306943362924676	0.639490849
250	Diabetes_mellitus	endocrine/metabolic	NFAT5	16:69657996:T:G	0	0	ClinVar	0.554332828035071	3.6923759055111e-08	2.8126e-06	0.104479545667691	2.77320038414167e-07	4.08511889902914e-06	7.62149347561428e-09	0.00182692704
250	Diabetes_mellitus	endocrine/metabolic	NIP7	16:69657996:T:G	0	0	ClinVar	0.0580395850715585	9.12333156458149e-05	3.3192e-05	0.353112426784336	0.930194705413491	4.05056984676838e-05	0.362621948769707	0.371097641
250	Diabetes_mellitus	endocrine/metabolic	NOB1	16:69657996:T:G	0	0	ClinVar	0.307973973870309	2.20211148849351e-05	9.6153e-06	0.575331605127043	0.494647125080394	8.12957230939852e-06	0.0212920671125473	0.00458987927
250	Diabetes_mellitus	endocrine/metabolic	NQO1	16:69657996:T:G	0	0	ClinVar	0.436472459334999	1.37435764019312e-05	4.5758e-06	0.889941661912385	0.0733293931530197	6.89133471568967e-06	0.00662777302013539	0.00346548141
250	Diabetes_mellitus	endocrine/metabolic	PDF	16:69657996:T:G	0	0	ClinVar	0.052093244642601	0.000140976230741259	3.5253e-05	0.543404770997654		0.147795894052795	0.370479564565097
250	Diabetes_mellitus	endocrine/metabolic	PDPR	16:69657996:T:G	0	0	ClinVar	0.00748143994130876	0.000156373195538946	0.00012267	0.500436108777365	0.0368909630121214	4.37595938926317e-05	0.00105962989581144	0.0106873028
250	Diabetes_mellitus	endocrine/metabolic	SF3B3	16:69657996:T:G	0	0	ClinVar	0.000123786778583017	0.000156121633390117	0.79172	0.874860719139944	0.715736886487981	3.12240920920488e-05	0.07047654660516	0.832715007
250	Diabetes_mellitus	endocrine/metabolic	SNTB2	16:69657996:T:G	0	0	ClinVar	0.0126557958345086	6.18440366323324e-05	9.81399999999999e-05	0.544540259607333	0.43831	0.307869803531929	1.41529448923562e-05	0.309487177
250	Diabetes_mellitus	endocrine/metabolic	ST3GAL2	16:69657996:T:G	0	0	ClinVar	0.000542756376918949	0.94921535085307	0.58896	0.895677651738368	0.98811566308822	0.694968834862114	0.61293	0.111214738
250	Diabetes_mellitus	endocrine/metabolic	TANGO6	16:69657996:T:G	0	0	ClinVar	0.00040773626576916	0.17013431362333	0.059564			0.69060558416804	0.360473439239594	0.55934708
250	Diabetes_mellitus	endocrine/metabolic	TERF2	16:69657996:T:G	0	0	ClinVar	0.0681993667067919	3.19642044748163e-05	2.0612e-05	0.462191979857414	0.455180337768686	9.26712454614333e-06	0.460399911149632	0.587790574
250	Diabetes_mellitus	endocrine/metabolic	TMED6	16:69657996:T:G	0	0	ClinVar	0.0602983824892093	0.000152826427979315	3.0554e-05	0.867309086012317	0.755940948999508	0.607148361738929	0.563172220632229	0.416374231
250	Diabetes_mellitus	endocrine/metabolic	UTP4	16:69657996:T:G	0	0	ClinVar	0.00724082593261911	0.000307865739817681	0.00015393			0.512419581756214
250	Diabetes_mellitus	endocrine/metabolic	VPS4A	16:69657996:T:G	0	0	ClinVar	0.0438329263879771	0.000196656570489647	3.9853e-05	0.570364153296524	0.29295	0.475147082831893	0.00302209167151471	0.344665099
250	Diabetes_mellitus	endocrine/metabolic	WWP2	16:69657996:T:G	0	0	ClinVar	0.251043261030131	6.97630450828072e-06	1.0697e-05	3.82470932521875e-05	0.00129503743265331	5.70802465139046e-06	2.37463262129829e-06	0.00165060402
250	Diabetes_mellitus	endocrine/metabolic	APOC1	19:46147527:T:C	0	0	HPO	0.00067538341914218	0.073574662802624	0.026157	0.173	0.718	0.0244329655863071	0.93378	0.0156257236
250	Diabetes_mellitus	endocrine/metabolic	APOC2	19:46147527:T:C	0	0	HPO	0.000927627784432001	0.144267283553813	0.082917	0.0504263442733646	0.714506136977697	0.109652961108847	0.833461574442651	0.11126875
250	Diabetes_mellitus	endocrine/metabolic	APOC4	19:46147527:T:C	0	0	HPO	0.000893539514450165	0.0916857559428167	0.075784	0.313160287026923	0.21629863295282	0.030906086612259	0.331380972220528
250	Diabetes_mellitus	endocrine/metabolic	APOC4-APOC2	19:46147527:T:C	0	0	HPO	0.000893539514450165	0.674356614828075		0.79837		0.455220036102567		0.0695301757
250	Diabetes_mellitus	endocrine/metabolic	APOE	19:46147527:T:C	0	1	HPO	0.00062039139304074	0.0308135373292506	0.027631	0.00567113901847826	0.990068774512531	0.0199827071144559	0.497119000585461	0.00737940165
250	Diabetes_mellitus	endocrine/metabolic	BCAM	19:46147527:T:C	0	0	HPO	0.000235898247635305	0.149692838950249	0.1387	0.291179462076535	0.10272	0.195320992560109	0.12074195359185	0.0703114565
250	Diabetes_mellitus	endocrine/metabolic	BCL3	19:46147527:T:C	0	0	HPO	0.000127722578707864	0.15580889698913	0.11503	0.491782969871662	0.78174	0.052062911691326		0.0769037829
250	Diabetes_mellitus	endocrine/metabolic	BHMG1	19:46147527:T:C	0	0	HPO	0.410729677440863	3.72229328098694e-05	1.8847e-05			0.00148924760988536
250	Diabetes_mellitus	endocrine/metabolic	BLOC1S3	19:46147527:T:C	0	0	HPO	0.00951163017676434	0.00154178906018458	0.0003216	0.0922060583927227	0.258383877428944	0.00997430379697446	0.0501787384468094	0.534508553
250	Diabetes_mellitus	endocrine/metabolic	CALM3	19:46147527:T:C	0	0	HPO	6.99283088507066e-05	0.0462750055300697	0.14522	0.91732	0.0712575974061909	0.457699694552431	0.0101499680390005	0.0182872178
250	Diabetes_mellitus	endocrine/metabolic	CBLC	19:46147527:T:C	0	0	HPO	0.000172690427989848	0.35592764709087	0.16189	0.644362604072708		0.382805543131918	0.42109	0.14945732
250	Diabetes_mellitus	endocrine/metabolic	CCDC61	19:46147527:T:C	0	0	HPO	0.0298395674319492	0.000741193093722947	0.00014948	0.237369485091514	0.132	0.0288565950305992	0.0892163349321137	0.181746902
250	Diabetes_mellitus	endocrine/metabolic	CCDC8	19:46147527:T:C	0	0	HPO	0.000470826922327531	0.816493778947818	0.49968	0.037406871348249	0.961219202111515	0.457904699224211	0.961029497753694	0.0644153984
250	Diabetes_mellitus	endocrine/metabolic	CD3EAP	19:46147527:T:C	0	0	HPO	0.0924950638196097	0.000361831252366389	7.25760000000001e-05	0.158309542535466	0.915262588406263	0.0406491972607685	0.0468332752043007	0.0586482464
250	Diabetes_mellitus	endocrine/metabolic	CEACAM16	19:46147527:T:C	0	0	HPO	7.86061985247884e-05	0.537788021550134	0.095394	0.922502578532043	0.656669229593427	0.275993789591341		0.0170897979
250	Diabetes_mellitus	endocrine/metabolic	CEACAM19	19:46147527:T:C	0	0	HPO	5.43633687218937e-05	0.0121495493138292	0.57073	0.738312179725378	0.797325447091405	0.231274703166405	0.00240564808781326	0.0402299071
250	Diabetes_mellitus	endocrine/metabolic	CKM	19:46147527:T:C	0	0	HPO	0.0340968593536572	0.000631122396964447	0.00012859	0.633415075118779	0.019	0.0115817505260841	0.11575	0.00227508709
250	Diabetes_mellitus	endocrine/metabolic	CLASRP	19:46147527:T:C	0	0	HPO	0.00235246868021089	0.43721835261948	0.13774	0.256623769122184	0.231901024462068	0.910085603249025		0.177689021
250	Diabetes_mellitus	endocrine/metabolic	CLPTM1	19:46147527:T:C	0	0	HPO	0.00101096495827948	0.20600158372212	0.11335	0.783021174319427	0.878170340329753	0.0663045968804784	0.105270959575655	0.177531772
250	Diabetes_mellitus	endocrine/metabolic	DMPK	19:46147527:T:C	0	0	HPO	0.285224126214466	9.34041336942764e-05	3.1449e-05	0.604908562756125	0.501547774364645	4.64878527331934e-05	0.0044759630913313	0.00187679315
250	Diabetes_mellitus	endocrine/metabolic	DMWD	19:46147527:T:C	0	0	HPO	0.249878619755841	0.000162433173806799	3.4352e-05	0.103133480579695	0.0021386	0.00228658022466269	0.00132059436028201	0.00272751111
250	Diabetes_mellitus	endocrine/metabolic	EML2	19:46147527:T:C	0	0	HPO	0.688837420674749	2.02598895087571e-06	1.3281e-06	0.0484595429423737	0.087297510397407	1.83067069014813e-05	6.0229398500978e-07	5.78637882e-09
250	Diabetes_mellitus	endocrine/metabolic	ERCC1	19:46147527:T:C	0	0	HPO	0.093540573091814	0.000212219790090803	4.2606e-05	0.448068616742479	0.165298614438035	0.0135020423596445	0.100944989568282	0.0125288601
250	Diabetes_mellitus	endocrine/metabolic	ERCC2	19:46147527:T:C	0	0	HPO	0.0526378413813022	0.000454747165674849	9.3327e-05	0.0154042618268332	0.801471487863182	0.0308551814521108	0.00533873269293236	0.00242533462
250	Diabetes_mellitus	endocrine/metabolic	EXOC3L2	19:46147527:T:C	0	0	HPO	0.0133467816247141	0.000986091054782651	0.00020968	0.162217180361365	0.17637	0.037044847099829	0.00379104731620136	0.0632976387
250	Diabetes_mellitus	endocrine/metabolic	FBXO46	19:46147527:T:C	0	0	HPO	0.514994014868755	5.87456991028895e-05	1.8239e-05	0.092616668222795	0.00128957965478865	3.38986045976912e-05	0.56267	2.25541295e-06
250	Diabetes_mellitus	endocrine/metabolic	FOSB	19:46147527:T:C	0	0	HPO	0.171574106128738	0.000156332758564176	4.622e-05	0.315705524906709	0.0111120191267898	0.000259149155407728		0.015533777
250	Diabetes_mellitus	endocrine/metabolic	FOXA3	19:46147527:T:C	0	0	HPO	0.111113841959805	0.000295294642964202	5.9295e-05	0.628688907560752	0.042294569148216	0.0255290520058208	0.15011	0.0298997074
250	Diabetes_mellitus	endocrine/metabolic	GEMIN7	19:46147527:T:C	0	0	HPO	0.00351491477535727	0.0563038657947713	0.17152		0.0171248041110913	0.68787640619045	0.109010849527333	0.121347523
250	Diabetes_mellitus	endocrine/metabolic	GIPR	19:46147527:T:C	0	0	HPO	0.786824542615989	2.00187580192701e-06	3.4045e-06	0.00807849840557744	0.000129581311204591	3.41640773423525e-06	5.25380466708791e-07	3.02311585e-08
250	Diabetes_mellitus	endocrine/metabolic	GNG8	19:46147527:T:C	0	0	HPO	5.0272115419168e-05	0.103326715162323	0.077423	0.262		0.34166087986226	0.0494405346705445	0.0149157174
250	Diabetes_mellitus	endocrine/metabolic	GPR4	19:46147527:T:C	0	0	HPO	0.57981279197547	3.62025196484653e-05	1.111e-05	0.000119	0.000783246048235686	2.69153395534499e-05	0.000787833274234492	4.47600280000001e-07
250	Diabetes_mellitus	endocrine/metabolic	HIF3A	19:46147527:T:C	0	0	HPO	0.00146227768597885	0.0334261305089086	0.72044	0.10602691587063	0.00689385153611822	0.732861390897369	0.465121074225764	0.192616484
250	Diabetes_mellitus	endocrine/metabolic	IGFL1	19:46147527:T:C	0	0	HPO	0.00286605144394696	0.942880026774387	0.20684	0.988446430452461	0.86	0.0781285237944091	0.903807963206076	0.779737069
250	Diabetes_mellitus	endocrine/metabolic	IGFL2	19:46147527:T:C	0	0	HPO	0.0068168349392607	0.00191445273528895	0.00038106	0.378941607880933	0.521217200514104	0.913129975314646	0.707555524077461	0.671818919
250	Diabetes_mellitus	endocrine/metabolic	IGFL3	19:46147527:T:C	0	0	HPO	0.00858267193178992	0.00170172070322336	0.00034034	0.390296516073226	0.299	0.58050696822323	0.72458	0.360010807
250	Diabetes_mellitus	endocrine/metabolic	IGFL4	19:46147527:T:C	0	0	HPO	0.0191626922925171	0.0010245905425507	0.000255	0.955990048866941	0.890085247616727	0.0716112545698427		0.212988897
250	Diabetes_mellitus	endocrine/metabolic	IRF2BP1	19:46147527:T:C	0	0	HPO	0.0913204983638718	0.000277531096875886	6.9383e-05	0.913105018890647	0.252	0.116955843782901		0.0797624804
250	Diabetes_mellitus	endocrine/metabolic	KLC3	19:46147527:T:C	0	0	HPO	0.0446746076630424	0.000541756911669591	0.00012016	0.0290687245749223	0.573	0.0781472104702865	0.00116160278573132	0.00162186797
250	Diabetes_mellitus	endocrine/metabolic	MARK4	19:46147527:T:C	0	0	HPO	0.00351818516659456	0.00101756062767269	0.00020232	0.987682513633804	0.133465530297957	0.384072822568466	0.0227247950729872	0.00372607016
250	Diabetes_mellitus	endocrine/metabolic	MYPOP	19:46147527:T:C	0	0	HPO	0.0856479490678142	0.00037462872388429	7.7786e-05	0.0091279399598869	0.00279	0.88219433793029	0.0322334530833108	0.0585334739
250	Diabetes_mellitus	endocrine/metabolic	NANOS2	19:46147527:T:C	0	0	HPO	0.0679182841572905	0.00034035413586694	8.52640000000001e-05	0.685163589412668	0.609211697998697	0.0363777008644687		0.0289572041
250	Diabetes_mellitus	endocrine/metabolic	NECTIN2	19:46147527:T:C	0	0	HPO	0.000341914449450296	0.0588845499694462	0.075308			0.0482964640531998
250	Diabetes_mellitus	endocrine/metabolic	NKPD1	19:46147527:T:C	0	0	HPO	0.00711756219876676	0.00183872990724316	0.0003731	0.110535481041968	0.061544	0.0890604430591252	0.240587310397161	0.208014068
250	Diabetes_mellitus	endocrine/metabolic	NOVA2	19:46147527:T:C	0	0	HPO	0.055318383140935	0.000515987811646985	0.00012872	0.904107785326571	0.934	0.114433199759189		0.0475664888
250	Diabetes_mellitus	endocrine/metabolic	OPA3	19:46147527:T:C	0	0	HPO	0.310857708636812	3.83291838557027e-05	1.0416e-05	0.0497470296976897	0.0320376239855841	3.02141607163063e-05	0.000772408486767307	4.62645269e-06
250	Diabetes_mellitus	endocrine/metabolic	PGLYRP1	19:46147527:T:C	0	0	HPO	0.0235450422700614	0.000893661899181763	0.00017956	0.478749741168154	0.119401364730756	0.0635860928990876	0.314666505145659	0.229616799
250	Diabetes_mellitus	endocrine/metabolic	PNMA8A	19:46147527:T:C	0	0	HPO	0.000268620756564821	0.314595854517872	0.31848			0.310773157245661
250	Diabetes_mellitus	endocrine/metabolic	PNMA8B	19:46147527:T:C	0	0	HPO	0.0002190172640448	0.42496002221149	0.40389			0.446721019573671
250	Diabetes_mellitus	endocrine/metabolic	PNMA8C	19:46147527:T:C	0	0	HPO	0.000407989140637045	0.48117	0.48117
250	Diabetes_mellitus	endocrine/metabolic	PPM1N	19:46147527:T:C	0	0	HPO	0.211206278467406	8.81464398363872e-05	3.9467e-05	0.227081333044268	0.71274	3.19217605391725e-05	0.0171007158507869	0.00923981081
250	Diabetes_mellitus	endocrine/metabolic	PPP1R13L	19:46147527:T:C	0	0	HPO	0.0709095611866102	0.000364299435640314	7.3155e-05	0.325263070885055	0.236919947876923	0.0217204089762043	0.209583952873539	0.00932899982
250	Diabetes_mellitus	endocrine/metabolic	PPP1R37	19:46147527:T:C	0	0	HPO	0.00397102909496052	0.146772134645772	0.18177	0.167578636770561	0.331400817123646	0.0818088452852682	0.125828912461081	0.170562895
250	Diabetes_mellitus	endocrine/metabolic	PPP5C	19:46147527:T:C	0	0	HPO	0.000887377565941451	0.916828228590491	0.97217	0.95412937579934	0.769242552197629	0.314962892421046	0.476714161223551	0.0914402783
250	Diabetes_mellitus	endocrine/metabolic	PPP5D1	19:46147527:T:C	0	0	HPO	0.000232816492626687	0.239126066386344	0.1432			0.365429988399928	0.307401607890024	0.137671429
250	Diabetes_mellitus	endocrine/metabolic	PTGIR	19:46147527:T:C	0	0	HPO	5.76004602409545e-05	0.0799421538442506	0.092278	0.0483104901855567	0.054817	0.125456646662598	0.192770368639613	0.0183642676
250	Diabetes_mellitus	endocrine/metabolic	QPCTL	19:46147527:T:C	0	0	HPO	0.617460611227712	2.18222571169859e-05	7.7892e-06	1.74301443988913e-05	0.000311844498351637	2.48994166194483e-05	0.420593356330089	5.47019956e-08
250	Diabetes_mellitus	endocrine/metabolic	RELB	19:46147527:T:C	0	0	HPO	0.0016150489712691	0.022372236180836	0.15052	0.048525144301594	0.97364	0.00526935665835183		0.464120439
250	Diabetes_mellitus	endocrine/metabolic	RSPH6A	19:46147527:T:C	0	0	HPO	0.219937909941962	0.000111100376349004	4.1251e-05	0.019326893759042	0.00490859766511104	4.8774350521496e-05	0.19253	0.00894411353000001
250	Diabetes_mellitus	endocrine/metabolic	RTN2	19:46147527:T:C	0	0	HPO	0.203966400935344	6.45824001906075e-05	3.6994e-05	0.396849389185672		2.8664584432727e-05	0.0560468411659212	0.0132249327
250	Diabetes_mellitus	endocrine/metabolic	SIX5	19:46147527:T:C	0	0	HPO	0.299644052629177	7.33279622536413e-05	2.7937e-05	0.0146218731677016	0.392492210127045	3.11561332293793e-05	0.00442190820047477	0.00208097083
250	Diabetes_mellitus	endocrine/metabolic	SNRPD2	19:46147527:T:C	0	0	HPO	0.649306765395621	2.28612018511687e-06	7.76270000000001e-06	4.96001524965895e-07	0.02077	2.38342359404498e-05	0.00613088594840501	5.45814840000001e-08
250	Diabetes_mellitus	endocrine/metabolic	SYMPK	19:46147527:T:C	0	0	HPO	0.180610951554702	7.60189258173523e-05	5.8998e-05	0.0497163727792068	0.105918304454772	0.0194252103583256	2.05158040419217e-05	0.00658724064
250	Diabetes_mellitus	endocrine/metabolic	TOMM40	19:46147527:T:C	0	0	HPO	0.000532988878430596	0.00625199637046869	0.028275	0.00129767941621153	0.195632808612251	0.0586833043287389	0.963835779672204	0.00201834403
250	Diabetes_mellitus	endocrine/metabolic	TRAPPC6A	19:46147527:T:C	0	0	HPO	0.0081201228143742	0.00160820212278871	0.00032259	0.615409089259835	0.89483	0.0732032043407046	0.152257224013457	0.437186213
250	Diabetes_mellitus	endocrine/metabolic	VASP	19:46147527:T:C	0	0	HPO	0.252359656659287	0.000164170434504026	3.4348e-05	0.00725680850889387	0.629399278603847	0.00817671479293035	0.000922781041624724	0.003473506
250	Diabetes_mellitus	endocrine/metabolic	ZNF296	19:46147527:T:C	0	0	HPO	0.00325458665205928	0.778305114148781	0.17071	0.913496467148839	0.91392	0.584620939082306	0.560671773696806	0.135120524
250	Diabetes_mellitus	endocrine/metabolic	AC010323.1	19:7970635:A:G	0	0	ClinVar && HPO	0.0178577087720947	0.445623972420156				0.445623972420156
250	Diabetes_mellitus	endocrine/metabolic	AC119396.1	19:7970635:A:G	0	0	ClinVar && HPO	0.00381860540593822	0.026014	0.026014
250	Diabetes_mellitus	endocrine/metabolic	ACTL9	19:7970635:A:G	0	0	ClinVar && HPO	0.000231456177595656	0.402877206811595	0.26344	0.362213116736244	0.679	0.350129179023581		0.0720257882
250	Diabetes_mellitus	endocrine/metabolic	ADAMTS10	19:7970635:A:G	0	0	ClinVar && HPO	0.00117685459146135	0.610654953527476	0.17765	0.916890881651749	0.241849704510357	0.470629546944042	0.71786032609803	0.371732582
250	Diabetes_mellitus	endocrine/metabolic	ANGPTL4	19:7970635:A:G	0	0	ClinVar && HPO	0.0103023835283337	1.07229917082317e-06	2.1446e-07	0.63973398789391	0.50626320436008	0.582335351463092	0.154108766305071	0.367604244
250	Diabetes_mellitus	endocrine/metabolic	ARHGEF18	19:7970635:A:G	0	1	ClinVar && HPO	0.00605809430184639	0.0232072254481778	0.0091515	0.0774355991713389	0.0201827728377384	0.0406385469963093	0.0515879760060983	0.0055508616
250	Diabetes_mellitus	endocrine/metabolic	CAMSAP3	19:7970635:A:G	0	0	ClinVar && HPO	0.0451181804279604	5.01696546501003e-07	1.0034e-07	0.130062608033715	0.468	0.0205898124120411	0.0781939206025174	0.00670208548
250	Diabetes_mellitus	endocrine/metabolic	CCL25	19:7970635:A:G	0	0	ClinVar && HPO	0.229888700051983	1.52001914426082e-07	3.0401e-08	0.766497587342916	0.0702403534927306	0.106518333837182	0.00154278702893953	0.0452285454
250	Diabetes_mellitus	endocrine/metabolic	CD209	19:7970635:A:G	0	0	ClinVar && HPO	0.190605391723703	1.82780447154992e-07	3.6564e-08	0.55387673546958	0.81522	0.000168909667748234	0.243798938356983	0.490632219
250	Diabetes_mellitus	endocrine/metabolic	CD320	19:7970635:A:G	0	0	ClinVar && HPO	0.0189915715664853	4.69576182333948e-08	1.5571e-07	0.18279049454051	0.483121353457543	9.99432399066635e-09	0.279661531792516	0.0602567598
250	Diabetes_mellitus	endocrine/metabolic	CERS4	19:7970635:A:G	0	0	ClinVar && HPO	0.0492990730668353	4.39284156372689e-07	8.7857e-08	0.0650255026959883	0.596216124494152	0.127025696091644	0.477295061676641	0.117385204
250	Diabetes_mellitus	endocrine/metabolic	CLEC4G	19:7970635:A:G	0	0	ClinVar && HPO	0.170687650162089	2.02463605302697e-07	4.0493e-08	0.802336181358705	0.449870845017807	0.00577703654575427	0.408245611949647	0.453250492
250	Diabetes_mellitus	endocrine/metabolic	CLEC4M	19:7970635:A:G	0	0	ClinVar && HPO	0.240268074959291	1.61964537413867e-07	3.2393e-08	0.507116944364985	0.57655	0.0126328720924268	0.0978680794584944	0.358289791
250	Diabetes_mellitus	endocrine/metabolic	CTXN1	19:7970635:A:G	0	0	ClinVar && HPO	0.829153481875171	1.509952166584e-08	3.02e-09	0.32	0.193473078400361	0.000108129675544894	0.00080972	4.19574147e-05
250	Diabetes_mellitus	endocrine/metabolic	ELAVL1	19:7970635:A:G	0	0	ClinVar && HPO	0.589618241390069	5.56252062065299e-08	1.9739e-08	0.0150907054535113	0.031231	2.54932404761906e-08	0.73837	0.00298801933
250	Diabetes_mellitus	endocrine/metabolic	EVI5L	19:7970635:A:G	0	0	ClinVar && HPO	0.469935419047996	7.85856352003085e-08	1.6198e-08	0.000570183947852485	0.76920637299405	0.000135954763220693	5.31989295963438e-07	1.98193203e-05
250	Diabetes_mellitus	endocrine/metabolic	FBN3	19:7970635:A:G	0	0	ClinVar && HPO	0.202602367833983	3.10249667413098e-07	6.20500000000001e-08	0.211447386001204	0.33714	0.150721390264167	0.168527846207484	0.208035581
250	Diabetes_mellitus	endocrine/metabolic	FCER2	19:7970635:A:G	0	0	ClinVar && HPO	0.114187893358792	2.54641988695174e-07	5.0942e-08	0.85874842100107	0.91876911719996	0.000190338822801083	0.1218062260121	0.312804587
250	Diabetes_mellitus	endocrine/metabolic	HNRNPM	19:7970635:A:G	0	0	ClinVar && HPO	0.00456124347839152	9.4189998234062e-08	0.19488	0.187053262022755	0.397815150159957	1.88380082042918e-08	0.070852	0.134399585
250	Diabetes_mellitus	endocrine/metabolic	INSR	19:7970635:A:G	1	1	ClinVar && HPO	0.000187133180390184	0.00705164965231408	0.011387	0.769768433501457	0.930779525998104	0.00498489196868634	0.00228128166098254	0.00384435475
250	Diabetes_mellitus	endocrine/metabolic	KANK3	19:7970635:A:G	0	0	ClinVar && HPO	0.0154780869577203	9.55251597525472e-07	1.9105e-07	0.211071959627439	0.134	0.848257324131177	0.928293355219979	0.285588056
250	Diabetes_mellitus	endocrine/metabolic	LRRC8E	19:7970635:A:G	0	0	ClinVar && HPO	0.841600367778179	1.06120642415118e-08	2.8346e-09	3.91318488654471e-07	0.761874584075102	8.6338683747573e-09	0.122361736137303	1.6869855e-06
250	Diabetes_mellitus	endocrine/metabolic	MAP2K7	19:7970635:A:G	0	0	ClinVar && HPO	0.981110682091282	1.6841465239741e-09	1.1699e-09	0.00391689867444265	4.7302e-10	7.70941727820075e-05	0.0059731	6.57822059e-06
250	Diabetes_mellitus	endocrine/metabolic	MARCH2	19:7970635:A:G	0	0	ClinVar && HPO	0.00624989884603	1.78023205037933e-05	3.0218e-06	0.999980036729107	0.162145736208418	0.253942551880564	0.058239911115204	0.122874165
250	Diabetes_mellitus	endocrine/metabolic	MBD3L1	19:7970635:A:G	0	0	ClinVar && HPO	5.98068712357943e-05	0.267179349851834	0.11679	0.334121346252321	0.229292351401797	0.69979011346676		0.202339387
250	Diabetes_mellitus	endocrine/metabolic	MBD3L2	19:7970635:A:G	0	0	ClinVar && HPO	9.97313985784974e-05	0.167419659709905		0.275		0.117238198577356		0.956325721
250	Diabetes_mellitus	endocrine/metabolic	MBD3L2B	19:7970635:A:G	0	0	ClinVar && HPO	7.3623226836302e-05	0.098093292290374	0.063479			0.204593571078442
250	Diabetes_mellitus	endocrine/metabolic	MBD3L3	19:7970635:A:G	0	0	ClinVar && HPO	0.000106843009695544	0.0427054651256097	0.045607			0.0401491960578925		0.93883418
250	Diabetes_mellitus	endocrine/metabolic	MBD3L4	19:7970635:A:G	0	0	ClinVar && HPO	8.88323209079553e-05	0.549978420870458				0.549978420870458		0.909410054
250	Diabetes_mellitus	endocrine/metabolic	MBD3L5	19:7970635:A:G	0	0	ClinVar && HPO	8.26860212373404e-05	0.0390712880155774				0.0390712880155774		0.925761553
250	Diabetes_mellitus	endocrine/metabolic	MCEMP1	19:7970635:A:G	0	0	ClinVar && HPO	0.101144003537263	1.20925966366474e-07	6.0463e-08			0.190727733056283
250	Diabetes_mellitus	endocrine/metabolic	MCOLN1	19:7970635:A:G	0	0	ClinVar && HPO	0.0216829292181316	6.21274907875763e-07	1.5532e-07	0.130503196709536	0.156236539792482	0.0251595369162696		0.00197935726
250	Diabetes_mellitus	endocrine/metabolic	MUC16	19:7970635:A:G	0	0	ClinVar && HPO	5.0737260306431e-05	0.408707369403274	0.078895	0.683711086157476	0.799904069639729	0.677812004892825	0.444958802556273	0.592080233
250	Diabetes_mellitus	endocrine/metabolic	MYO1F	19:7970635:A:G	0	0	ClinVar && HPO	0.00213264987437759	0.0726850584774754	0.1312	0.0162817163647704	0.287286495097237	0.345685082600315	0.824122273643016	0.233743513
250	Diabetes_mellitus	endocrine/metabolic	NDUFA7	19:7970635:A:G	0	0	ClinVar && HPO	0.0177713085743918	8.40350143463651e-07	1.6807e-07	0.431173822332025	0.61437	0.332226874448857	0.704705312771912	0.0843883236
250	Diabetes_mellitus	endocrine/metabolic	OR2Z1	19:7970635:A:G	0	0	ClinVar && HPO	0.000181613455568817	0.271568926074246		0.189748995687012		0.415512620386916		0.131895249
250	Diabetes_mellitus	endocrine/metabolic	PCP2	19:7970635:A:G	0	0	ClinVar && HPO	0.0644813012700674	3.97783821787768e-07	7.956e-08	0.00804665840255737	0.94	0.22926640571231	0.00250096489491135	0.00402397588
250	Diabetes_mellitus	endocrine/metabolic	PET100	19:7970635:A:G	0	0	ClinVar && HPO	0.0632841738031201	2.44625903314434e-07	8.15420000000001e-08			0.138804947444754	0.672750052699899	0.00408267224
250	Diabetes_mellitus	endocrine/metabolic	PEX11G	19:7970635:A:G	0	0	ClinVar && HPO	0.0137222043867799	9.00291805148747e-07	1.8006e-07	0.0713161577493236	0.72762	0.0558100805094665	0.0456407843458527	0.000418505421
250	Diabetes_mellitus	endocrine/metabolic	PNPLA6	19:7970635:A:G	0	1	ClinVar && HPO	0.0242958433214004	7.26896668803706e-07	1.4541e-07	0.0605589119554828	0.00082923348991423	0.0192215163051083	0.00566679521288348	0.00177328089
250	Diabetes_mellitus	endocrine/metabolic	PRAM1	19:7970635:A:G	0	0	ClinVar && HPO	0.00289998417181335	0.116986525426377	0.21437	0.0580149561048165	0.38291502382729	0.303020403127636	0.0603637482261054	0.131044192
250	Diabetes_mellitus	endocrine/metabolic	PRR36	19:7970635:A:G	0	0	ClinVar && HPO	0.6905271414181	6.50185100662232e-09	5.3268e-09			8.34204090789674e-09
250	Diabetes_mellitus	endocrine/metabolic	RAB11B	19:7970635:A:G	0	0	ClinVar && HPO	0.00788888872540776	1.24868426111755e-06	2.4974e-07	0.778225972214851	0.019486	0.532914395846921	0.24237	0.260814983
250	Diabetes_mellitus	endocrine/metabolic	RETN	19:7970635:A:G	0	0	ClinVar && HPO	0.0937569015788628	3.1753052796111e-07	6.35060000000001e-08	0.852	0.292122215506945	0.0497500884863825	0.97638	0.0217349139
250	Diabetes_mellitus	endocrine/metabolic	RPS28	19:7970635:A:G	0	0	ClinVar && HPO	0.0157003857007953	6.72719626507145e-07	1.6818e-07		0.579	0.199665430360523	0.523895551747576	0.251327285
250	Diabetes_mellitus	endocrine/metabolic	SNAPC2	19:7970635:A:G	0	0	ClinVar && HPO	0.864451566757702	1.05447560381048e-08	2.1091e-09	0.842313088697355	0.0735440769008405	3.02220311149561e-05	0.0028119	3.25582273e-05
250	Diabetes_mellitus	endocrine/metabolic	STXBP2	19:7970635:A:G	0	0	ClinVar && HPO	0.0679706013756358	3.89873176463843e-07	7.7978e-08	0.0181851898568161	0.456	0.0439480932582511	0.00210345424533463	0.0111765496
250	Diabetes_mellitus	endocrine/metabolic	TEX45	19:7970635:A:G	0	0	ClinVar && HPO	0.0161194284256204	1.8462e-07	1.8462e-07
250	Diabetes_mellitus	endocrine/metabolic	TGFBR3L	19:7970635:A:G	0	0	ClinVar && HPO	0.901270359812626	3.27600000313195e-09	1.638e-09				0.55847	1.69579074e-05
250	Diabetes_mellitus	endocrine/metabolic	TIMM44	19:7970635:A:G	0	0	ClinVar && HPO	0.810843674435238	3.2224068375873e-08	6.44540000000001e-09	0.139060987455126	0.00024364	0.000104159690540012	0.0024805893479713	8.74110235000001e-05
250	Diabetes_mellitus	endocrine/metabolic	TRAPPC5	19:7970635:A:G	0	0	ClinVar && HPO	0.105498346412924	2.94051293100176e-07	5.88180000000001e-08	0.0161539650761714	0.0145049168307185	0.890232825689743	0.000472595110553439	0.0416648486
250	Diabetes_mellitus	endocrine/metabolic	XAB2	19:7970635:A:G	0	0	ClinVar && HPO	0.0571406218111205	1.1882600443535e-07	8.16290000000001e-08	0.0379787320560308	0.491504201900741	3.35260604551835e-08	0.00466718660241965	0.00380980625
250	Diabetes_mellitus	endocrine/metabolic	ZNF358	19:7970635:A:G	0	0	ClinVar && HPO	0.020149616964018	8.10599859575801e-07	1.6212e-07	0.811028846734579	0.648	0.157857015301288	0.35881	0.00394102959
250	Diabetes_mellitus	endocrine/metabolic	ZNF414	19:7970635:A:G	0	0	ClinVar && HPO	0.00238329808634462	1.45320844279194e-07	0.21264	0.381447574343875	0.304981713387908	2.90641740795153e-08	0.619065303116718	0.204961935
250	Diabetes_mellitus	endocrine/metabolic	ZNF557	19:7970635:A:G	0	0	ClinVar && HPO	0.0001219621264941	2.40832674585402e-07	0.042658	0.433554753562065	0.368098530488315	4.8166584448829e-08	0.788052009114952	0.955183914
250	Diabetes_mellitus	endocrine/metabolic	ZNF558	19:7970635:A:G	0	0	ClinVar && HPO	7.7742381410149e-05	5.99979597197442e-08	0.11884	0.476965713850881	0.599971911074916	1.19995931666225e-08	0.37823307672874	0.196460558
250	Diabetes_mellitus	endocrine/metabolic	COL4A3	2:227093745:T:C	0	0	ClinVar	8.65005314599197e-05	0.848194975220174	0.69178	0.137637366294493	0.447686267402929	0.720938759363237	0.969745846105441	0.492176014
250	Diabetes_mellitus	endocrine/metabolic	COL4A4	2:227093745:T:C	0	0	ClinVar	0.000436457304830033	0.888559499061257	0.67633	0.759945380671892	0.421249472520822	0.850346236062286	0.969177425712424	0.795098851
250	Diabetes_mellitus	endocrine/metabolic	IRS1	2:227093745:T:C	1	0	ClinVar	0.00658553303640939	1.31798715000782e-12	1.1482e-09	0.730135727759824	0.98216	1.70127735392751e-06	2.63657999999904e-13	0.824684698
250	Diabetes_mellitus	endocrine/metabolic	NYAP2	2:227093745:T:C	0	0	ClinVar	0.00025021500242462	0.282208153199655	0.41828	0.466824221685432	0.15331	0.217737938260365	0.334723717638292	0.806411333
250	Diabetes_mellitus	endocrine/metabolic	RHBDD1	2:227093745:T:C	0	0	ClinVar	0.00232155049434486	0.0509567655210386	0.39993	0.427793946700713	0.00994103598501095	0.669347197129477	0.751687580009482	0.653720495
250	Diabetes_mellitus	endocrine/metabolic	ABHD1	2:27742603:T:C	0	0	HPO	0.0190734111532315	8.41122309869031e-06	1.6847e-06	0.340489239607389	0.0374824615521483	0.00119642444499297	0.300117569059838	0.0368674925
250	Diabetes_mellitus	endocrine/metabolic	AGBL5	2:27742603:T:C	0	1	HPO	0.00844897623985217	1.37096471365588e-05	2.742e-06	0.425258461948665	0.28451	0.197298899760359	0.34149	0.0210937645
250	Diabetes_mellitus	endocrine/metabolic	ATRAID	2:27742603:T:C	0	0	HPO	0.0460936538028103	2.83230734208503e-06	9.56430000000001e-07			7.33921438455115e-05	0.0371113857845101	0.0721150474
250	Diabetes_mellitus	endocrine/metabolic	BABAM2	2:27742603:T:C	0	0	HPO	0.024672895155904	3.20942744860779e-06	1.6046e-06			0.977396273091677
250	Diabetes_mellitus	endocrine/metabolic	C2orf16	2:27742603:T:C	0	0	HPO	0.838198779155184	1.00683412087387e-07	3.749e-08	0.00594070394658215	0.744	4.35048179100625e-08	0.0014114149249418	0.000352950091
250	Diabetes_mellitus	endocrine/metabolic	C2orf70	2:27742603:T:C	0	0	HPO	6.96846844247219e-05	0.156964664534129	0.15024	0.697711651773735	0.696	0.0385212496344452	0.3410765306733	0.0559468516
250	Diabetes_mellitus	endocrine/metabolic	CAD	2:27742603:T:C	0	0	HPO	0.0486331442532102	4.47756834288354e-06	9.25050000000001e-07	0.0257914296725691	0.874185711731739	2.81065532829433e-05	0.0222635601823772	0.0437520484
250	Diabetes_mellitus	endocrine/metabolic	CCDC121	2:27742603:T:C	0	0	HPO	0.346792035508926	3.7335127425368e-07	2.6212e-07	0.647032203550436	0.546818207846494	1.04418691309619e-07	0.0029447	0.00332495708
250	Diabetes_mellitus	endocrine/metabolic	CENPA	2:27742603:T:C	0	0	HPO	0.000523768900764783	0.159129979906363	0.082889	0.650248253710803	0.599761101670057	0.117069962068587	0.0853313983196321	0.271170724
250	Diabetes_mellitus	endocrine/metabolic	CGREF1	2:27742603:T:C	0	0	HPO	0.0148692493591917	8.66955852520835e-06	1.7341e-06	0.157541352044634	0.0269518247362129	0.296573233467863	0.0566874415232373	0.0414581798
250	Diabetes_mellitus	endocrine/metabolic	CIB4	2:27742603:T:C	0	0	HPO	8.39465727642586e-05	0.608876804262038	0.12029	0.867061675609646	0.78434	0.309188115816916	0.81146	0.0515884111
250	Diabetes_mellitus	endocrine/metabolic	DNAJC5G	2:27742603:T:C	0	0	HPO	0.0868875956245715	2.38405679010001e-06	6.1139e-07	0.836	0.15915021068621	2.36995025307009e-05		0.0162738892
250	Diabetes_mellitus	endocrine/metabolic	DPYSL5	2:27742603:T:C	0	0	HPO	0.00120668300723114	0.0178433719129837	0.015653	0.517569890776972	0.0046442	0.192760713806947	0.770843061431545	0.143518377
250	Diabetes_mellitus	endocrine/metabolic	EIF2B4	2:27742603:T:C	0	0	HPO	0.211434504468008	4.16000186326025e-07	1.49e-07	1.56739033603295e-05	0.476	1.90693488046042e-07	0.68929	3.72970039e-07
250	Diabetes_mellitus	endocrine/metabolic	EMILIN1	2:27742603:T:C	0	0	HPO	0.0121347747741065	8.72557944227775e-06	2.2119e-06	0.442707448279714	0.392042945301623	0.00015821299355057		0.0173643525
250	Diabetes_mellitus	endocrine/metabolic	FNDC4	2:27742603:T:C	0	0	HPO	0.756895560542483	1.26305152952231e-07	4.4489e-08	0.734792347642587	6.74868891434567e-05	5.84993534184242e-08	0.00556886418434161	8.96538285000001e-07
250	Diabetes_mellitus	endocrine/metabolic	FOSL2	2:27742603:T:C	0	0	HPO	0.000162128715190065	0.0155045165318098	0.0032128	0.884135142474133	0.88056073482077	0.0411737747932116	0.254321756786585	0.00383397471
250	Diabetes_mellitus	endocrine/metabolic	GCKR	2:27742603:T:C	0	0	HPO	0.795376254648724	3.5144065859362e-08	4.1156e-08	1.16727019945406e-08	0.82	3.09567930853532e-08	0.0014587345690113	9.19946268000001e-07
250	Diabetes_mellitus	endocrine/metabolic	GPN1	2:27742603:T:C	0	0	HPO	0.337864618742495	1.20290596692514e-06	2.6045e-07	0.00420636602335849	0.29471	3.88898875015541e-06	1.6745931292851e-05	0.00779610926
250	Diabetes_mellitus	endocrine/metabolic	GTF3C2	2:27742603:T:C	0	0	HPO	0.143866427023307	1.08508384082095e-06	2.3058e-07	1.25342195545308e-05	0.231	5.22864201462691e-06	0.097828	2.65767302e-06
250	Diabetes_mellitus	endocrine/metabolic	IFT172	2:27742603:T:C	0	1	HPO	0.470645557550396	9.85835982044918e-08	5.6444e-08	2.16147236531712e-05	4.70002487850052e-06	3.06269147060872e-08	1.091088269947e-05	7.55776039e-07
250	Diabetes_mellitus	endocrine/metabolic	KCNK3	2:27742603:T:C	0	0	HPO	0.000255970078800813	0.101839550213175	0.10178	0.533	0.146002523358317	0.037494508395694	0.169273909117599	0.143817226
250	Diabetes_mellitus	endocrine/metabolic	KHK	2:27742603:T:C	0	0	HPO	0.0131691276905887	1.05231785913524e-05	2.1065e-06	0.477969467910357	0.247917087114419	0.002464741056339	0.0856522253268668	0.0247488655
250	Diabetes_mellitus	endocrine/metabolic	KRTCAP3	2:27742603:T:C	0	0	HPO	0.461303085377709	1.87175734496044e-07	1.6364e-07	0.0844301987765793	0.414	7.96957581633267e-08	1.24159482039583e-07	7.10863736e-07
250	Diabetes_mellitus	endocrine/metabolic	MAPRE3	2:27742603:T:C	0	0	HPO	0.00412277004714899	0.000170939657569249	3.4251e-05	0.0324	0.16557	0.135407118009001	0.0910594407096163	0.0310687059
250	Diabetes_mellitus	endocrine/metabolic	MPV17	2:27742603:T:C	0	0	HPO	0.122159220386134	1.44909051037839e-06	3.90840000000001e-07	0.979	0.462	4.95521725026816e-06		5.29045069e-05
250	Diabetes_mellitus	endocrine/metabolic	MRPL33	2:27742603:T:C	0	0	HPO	0.0804748955272027	2.90073575455414e-06	7.253e-07		0.650892785394507	0.00482933391712286	0.0647977091394079	0.0635818764
250	Diabetes_mellitus	endocrine/metabolic	NRBP1	2:27742603:T:C	0	0	HPO	0.398734299481236	2.50973101451542e-07	1.8699e-07	0.396559009309988	0.675548710267448	1.51881124181172e-07	1.25148952440773e-07	6.06262254e-07
250	Diabetes_mellitus	endocrine/metabolic	OST4	2:27742603:T:C	0	0	HPO	0.0111911722884078	9.21405548035496e-06	2.3041e-06		0.0137	0.536171455581766	0.0263634491134409	0.0433924867
250	Diabetes_mellitus	endocrine/metabolic	PLB1	2:27742603:T:C	0	0	HPO	8.48954549701889e-05	0.014277638361512	0.0041406	0.017147994424208	0.0644865394853403	0.0390730323125485	0.102185864193779	0.400794383
250	Diabetes_mellitus	endocrine/metabolic	PPM1G	2:27742603:T:C	0	0	HPO	0.250218685871252	3.18593518039589e-07	2.0857e-07	0.88	7.73783350735412e-06	9.89138179003216e-08	1.51426244195832e-06	3.67777175000001e-07
250	Diabetes_mellitus	endocrine/metabolic	PREB	2:27742603:T:C	0	0	HPO	0.0204496400114571	7.86234244221236e-06	1.5758e-06	0.0429296205462417	0.988055289196182	0.000694115955066507	0.972029527973085	0.028565301
250	Diabetes_mellitus	endocrine/metabolic	PRR30	2:27742603:T:C	0	0	HPO	0.0217341613612367	3.06056154550175e-06	1.5303e-06			0.116324705144365
250	Diabetes_mellitus	endocrine/metabolic	RBKS	2:27742603:T:C	0	0	HPO	0.073074193839938	8.0823993110288e-06	1.6165e-06	0.892021211512903	0.204	0.143874448137567	0.155135994288953	0.0822095533
250	Diabetes_mellitus	endocrine/metabolic	SLC30A3	2:27742603:T:C	0	0	HPO	0.0699125572467856	2.97390008889788e-06	6.0959e-07	0.237794669238267	0.315918441017588	2.45050293372378e-05	0.029655092909506	0.0263716601
250	Diabetes_mellitus	endocrine/metabolic	SLC35F6	2:27742603:T:C	0	0	HPO	0.000523742712974445	0.129094843441282	0.098917			0.0644982071721065	0.749058400122321	0.133579879
250	Diabetes_mellitus	endocrine/metabolic	SLC4A1AP	2:27742603:T:C	0	0	HPO	0.237556449890565	4.14792317948444e-07	3.4231e-07	0.630168058824908	0.822649843694627	1.09494519532496e-07	0.0386227994581074	0.0245210191
250	Diabetes_mellitus	endocrine/metabolic	SLC5A6	2:27742603:T:C	0	0	HPO	0.0407019205372284	4.7569405699271e-06	9.5282e-07	0.152907142342685	0.85571	0.000665000292766881	0.013109546271813	0.0837566295
250	Diabetes_mellitus	endocrine/metabolic	SNX17	2:27742603:T:C	0	0	HPO	0.224832409720445	7.71470001037033e-08	1.4894e-07	0.00109485773129294	8.53720434110643e-06	2.14371541395267e-07	1.87566673946556e-08	3.40540331e-07
250	Diabetes_mellitus	endocrine/metabolic	SUPT7L	2:27742603:T:C	0	0	HPO	0.26961507104613	4.0097405737061e-07	3.4142e-07	0.399633058050217	0.38762	1.41909154921606e-07		0.0122198326
250	Diabetes_mellitus	endocrine/metabolic	TCF23	2:27742603:T:C	0	0	HPO	0.0245434564496195	4.31763217713567e-06	1.4404e-06	0.731273155531729		0.0017346531160697		0.0248734687
250	Diabetes_mellitus	endocrine/metabolic	TMEM214	2:27742603:T:C	0	0	HPO	0.00768680543384697	1.15996905115228e-05	2.9e-06	0.0192251454590199	0.977654075701268	0.32497427759177		0.0104823005
250	Diabetes_mellitus	endocrine/metabolic	TRIM54	2:27742603:T:C	0	0	HPO	0.0931606366544477	2.83792162822945e-06	5.7958e-07	0.00462250287570813	0.22601365324091	2.76976596315776e-05	0.00707668561778337	0.00128435673
250	Diabetes_mellitus	endocrine/metabolic	UCN	2:27742603:T:C	0	0	HPO	0.119630195331943	1.83565524090191e-06	4.6674e-07		0.29444	2.73813394243225e-05	0.06854	0.00036052499
250	Diabetes_mellitus	endocrine/metabolic	ZNF512	2:27742603:T:C	0	0	HPO	0.531352306682197	1.7626138061736e-07	1.5697e-07	0.199160299774645	0.197423167517651	4.54622050790733e-08	0.060026	0.00188755496
250	Diabetes_mellitus	endocrine/metabolic	ZNF513	2:27742603:T:C	0	1	HPO	0.240496438085812	4.10753166816153e-07	1.4965e-07	0.0818107426470772	2.12259380100734e-05	1.85027775515631e-07	2.57838368803776e-05	3.33213273e-07
250	Diabetes_mellitus	endocrine/metabolic	AMIGO3	3:49980596:C:T	0	0	HPO	0.104007735791129	6.54675874065332e-05		0.0820034199770369	0.0353687306723909	2.18416334801193e-05		0.000133339697
250	Diabetes_mellitus	endocrine/metabolic	AMT	3:49980596:C:T	0	0	HPO	0.00517518599196613	0.00137573535946707	0.00034403	0.3767263710815	0.106691399998418	0.00137426852669748	0.905598733182799	0.510091562
250	Diabetes_mellitus	endocrine/metabolic	APEH	3:49980596:C:T	0	0	HPO	0.067771738989269	7.19044930737854e-05	1.5415e-05	0.349240603154914	0.0106089221357199	0.000218802740040863	0.62977598398125	0.0286688515
250	Diabetes_mellitus	endocrine/metabolic	BSN	3:49980596:C:T	0	0	HPO	0.0205121066266555	0.000135155168273236	3.9083e-05	0.00161306672567098	0.000105408937558629	0.000766928139525838	0.729000958565511	0.0755300938
250	Diabetes_mellitus	endocrine/metabolic	C3orf18	3:49980596:C:T	0	0	HPO	0.00213647073630395	0.00140079083501865	0.00028857	0.142116100929886	0.927000900782025	0.00942626435974582	0.182480790401703	0.214768344
250	Diabetes_mellitus	endocrine/metabolic	C3orf62	3:49980596:C:T	0	0	HPO	0.00117603108150944	0.00912238504217835	0.0018727	0.22251	0.245865381096551	0.135749756993503	0.49045813451283	0.0649452314
250	Diabetes_mellitus	endocrine/metabolic	C3orf84	3:49980596:C:T	0	0	HPO	0.000473523034127856	0.0914817117310989	0.055184			0.238937040013298	0.091892
250	Diabetes_mellitus	endocrine/metabolic	CACNA2D2	3:49980596:C:T	0	0	HPO	0.0150505611916609	0.000538801747190013	0.00011133	0.291481792579115	0.77191	0.812050619393695	0.00329566056324052	0.19010393
250	Diabetes_mellitus	endocrine/metabolic	CAMKV	3:49980596:C:T	0	0	HPO	0.426667609915318	2.26929051407641e-06	2.9716e-06	2.17500383484251e-06	0.126747527987971	1.24348573843806e-06	1.65880109390445e-06	8.25659583e-07
250	Diabetes_mellitus	endocrine/metabolic	CCDC36	3:49980596:C:T	0	0	HPO	0.000582984475857527	0.00119112304695841	0.046003	0.905860926225007	0.552267764911119	0.000239215357378044	0.141186179547921	0.050378026
250	Diabetes_mellitus	endocrine/metabolic	CCDC71	3:49980596:C:T	0	0	HPO	0.000407169906070919	8.21814174916353e-05	0.098341	0.605771063207447	0.0308	1.64477083142805e-05	0.389678650435465	0.0204707407
250	Diabetes_mellitus	endocrine/metabolic	CDHR4	3:49980596:C:T	0	0	HPO	0.21777126721108	1.31004047728233e-05	6.3047e-06	0.118769528655366	0.126	5.64913337231117e-06	2.17287754483237e-05	7.80092455999999e-06
250	Diabetes_mellitus	endocrine/metabolic	CISH	3:49980596:C:T	0	0	HPO	0.00131587952055525	0.00272202156807361	0.0005185	0.227465323919533	0.100459720358725	0.991484018211773	0.0793375149476081	0.28289734
250	Diabetes_mellitus	endocrine/metabolic	CYB561D2	3:49980596:C:T	0	0	HPO	0.0169871177771392	7.97713083611271e-06		0.508874395516803	0.804688679951977	1.99587379473543e-06	0.00247345443000186	0.408051219
250	Diabetes_mellitus	endocrine/metabolic	DAG1	3:49980596:C:T	0	0	HPO	0.00869854072629549	3.86789701438202e-05	0.00010488	0.501137017950357	0.947983822974742	8.35013690349608e-06	0.819853375424821	0.347922274
250	Diabetes_mellitus	endocrine/metabolic	DALRD3	3:49980596:C:T	0	0	HPO	9.35747477384015e-05	0.93002466554384	0.099662	0.156511612762591	0.342619799053701	0.988529505121762	0.542292631810129	0.00460343404
250	Diabetes_mellitus	endocrine/metabolic	DOCK3	3:49980596:C:T	0	0	HPO	0.000661659159115765	0.00174299746208348	0.19533	0.127430310884499	0.78296	0.000349987908459849	0.240315264189513	0.666928692
250	Diabetes_mellitus	endocrine/metabolic	FAM212A	3:49980596:C:T	0	0	HPO	0.246821469313245	1.05898373139953e-05	6.05e-06	0.616480624575175	0.424	6.56388221952944e-06	6.47194300024303e-06	7.25317452e-06
250	Diabetes_mellitus	endocrine/metabolic	GMPPB	3:49980596:C:T	0	0	HPO	0.104018137084764	2.88850244776894e-05	8.0831e-06	0.0649400095231003	0.0744909656808849	7.09473411288617e-05	2.83592665135673e-05	9.77086387999999e-05
250	Diabetes_mellitus	endocrine/metabolic	GNAI2	3:49980596:C:T	0	0	HPO	0.0589373655394608	2.38350777809643e-05	9.4572e-06	0.587296258230249	0.0440684931661846	9.61449906198712e-06	0.209209137609495	0.0993989062
250	Diabetes_mellitus	endocrine/metabolic	GNAT1	3:49980596:C:T	0	0	HPO	0.0833680613832149	1.92152614649811e-05	6.7207e-06	0.201702701842753	0.0025082	9.43062787183506e-06	0.00020099	0.000295371812
250	Diabetes_mellitus	endocrine/metabolic	GPX1	3:49980596:C:T	0	0	HPO	0.00285161436845243	3.67825377903595e-05	0.00084026	0.80685	0.861561704066507	7.42089634775901e-06	0.43607951896632	0.336597951
250	Diabetes_mellitus	endocrine/metabolic	HEMK1	3:49980596:C:T	0	0	HPO	0.00191149427473693	0.000100818329909405	0.00027407	0.658193503312613	0.475307823947904	2.17645122802311e-05	0.444072537988076	0.220469732
250	Diabetes_mellitus	endocrine/metabolic	HYAL1	3:49980596:C:T	0	0	HPO	0.0282336711752021	8.1181933210794e-05	1.7774e-05	0.672547299636989	0.756169426513692	0.000284977286110493	0.000548182399815156	0.367190693
250	Diabetes_mellitus	endocrine/metabolic	HYAL2	3:49980596:C:T	0	0	HPO	0.0236061029690125	4.33601538648217e-05	1.9122e-05	0.00149942135661437	0.210016681731985	2.54557592233384e-05		0.448170906
250	Diabetes_mellitus	endocrine/metabolic	HYAL3	3:49980596:C:T	0	0	HPO	0.0302984113055952	5.52051504926257e-05	1.6263e-05	0.0173148809832427	0.712252887022519	3.60333013267705e-05	0.000784522420125729	0.396908954
250	Diabetes_mellitus	endocrine/metabolic	IFRD2	3:49980596:C:T	0	0	HPO	0.0318833930114642	3.11107534551436e-05	1.5518e-05	0.0229745189802582	0.886537418625735	1.36765502459666e-05	4.32489072250144e-05	0.383441945
250	Diabetes_mellitus	endocrine/metabolic	IMPDH2	3:49980596:C:T	0	0	HPO	0.000102220327577205	5.57942392469657e-05	0.080565	0.829572829630914	0.0923	1.39519420849168e-05		0.00723630033
250	Diabetes_mellitus	endocrine/metabolic	IP6K1	3:49980596:C:T	0	0	HPO	0.112063455630131	1.56726217992314e-05	7.1341e-06	0.720387052624785	4.95237114723111e-05	6.77080493729868e-06	9.11315413235361e-05	2.29725329e-05
250	Diabetes_mellitus	endocrine/metabolic	KLHDC8B	3:49980596:C:T	0	0	HPO	0.000445853560297397	0.00164524836506679	0.054549	0.11386700159231	0.155408056767022	0.000332815971303511	0.327334365309221	0.0190275157
250	Diabetes_mellitus	endocrine/metabolic	LAMB2	3:49980596:C:T	0	0	HPO	0.000269083181837845	4.9453958518411e-05	0.98463	0.0350926877898688	0.450508183479751	1.23579682267529e-05		0.0185888643
250	Diabetes_mellitus	endocrine/metabolic	LSMEM2	3:49980596:C:T	0	0	HPO	0.0347832266922156	2.48715141771564e-05	1.4027e-05			2.02741745559518e-05	0.178469878381828	0.378801798
250	Diabetes_mellitus	endocrine/metabolic	MAPKAPK3	3:49980596:C:T	0	0	HPO	0.00125132786437534	0.00114087133460288	0.00051653	0.0198672071059931	0.217630453101718	0.000417810817460223	0.593350652557051	0.295541076
250	Diabetes_mellitus	endocrine/metabolic	MON1A	3:49980596:C:T	0	0	HPO	0.709631115213575	4.57597466303837e-08	1.0819e-06	0.000320563373455387	0.336	1.04387062497908e-06	9.31263921966381e-09	7.24741291e-06
250	Diabetes_mellitus	endocrine/metabolic	MST1	3:49980596:C:T	0	1	HPO	0.0748581716795553	5.17311249491433e-05	1.3403e-05	0.0359612842916677	0.00281	4.65023111598941e-05	0.00642633836054689	0.0118903554
250	Diabetes_mellitus	endocrine/metabolic	MST1R	3:49980596:C:T	0	0	HPO	0.570290157174383	3.29720125005762e-07	2.0564e-06	2.62859889483248e-07	0.696721699917377	2.34583789242597e-06	9.57167090553112e-08	9.59951736000001e-07
250	Diabetes_mellitus	endocrine/metabolic	NAT6	3:49980596:C:T	0	0	HPO	0.0292355454528472	5.21359850865027e-05	1.6223e-05	0.148350142927355		0.000151771948944427	0.000117834458744218	0.385823171
250	Diabetes_mellitus	endocrine/metabolic	NDUFAF3	3:49980596:C:T	0	0	HPO	9.83439037802021e-05	0.928153864600661	0.10811	0.755444493730159	0.504868207804112	0.98638669134946	0.558796006502144	0.00530152004
250	Diabetes_mellitus	endocrine/metabolic	NICN1	3:49980596:C:T	0	0	HPO	0.00550460645505292	9.88426847646181e-05	0.00032363	0.120393174599054	0.03393	2.10587611445391e-05	0.964380344898677	0.473402085
250	Diabetes_mellitus	endocrine/metabolic	NPRL2	3:49980596:C:T	0	0	HPO	0.0175684605275274	0.000111545418979114	2.33e-05	0.785	0.7197	0.974913014650589	0.00051213	0.424370742
250	Diabetes_mellitus	endocrine/metabolic	P4HTM	3:49980596:C:T	0	0	HPO	7.24386906551432e-05	0.328803437820767	0.1046	0.272734800983106	0.290664963394571	0.383810166831117	0.850568927778641	0.00319316852
250	Diabetes_mellitus	endocrine/metabolic	QARS	3:49980596:C:T	0	0	HPO	0.000209181136402335	0.745671223681646	0.15504	0.380038110106838		0.903586961529674	0.896833812533429	0.00925686014
250	Diabetes_mellitus	endocrine/metabolic	QRICH1	3:49980596:C:T	0	0	HPO	0.000107872562976012	0.000589755093003068	0.13491	0.135372312596169	0.379	0.000117717370934532	0.9688414944052	0.00684301899
250	Diabetes_mellitus	endocrine/metabolic	RASSF1	3:49980596:C:T	0	0	HPO	0.0209384101602785	1.24920676970501e-07	2.1765e-05	0.802313389130445	0.764323313157905	0.964862458660344	2.5012825116534e-08	0.445506223
250	Diabetes_mellitus	endocrine/metabolic	RBM5	3:49980596:C:T	0	0	HPO	0.232829232930717	6.2961647170278e-06	2.1774e-06	0.000128667230302193	0.199458571634296	4.18116358879209e-06	1.13731092753698e-05	1.65112294e-07
250	Diabetes_mellitus	endocrine/metabolic	RBM6	3:49980596:C:T	0	0	HPO	0.968932818740501	3.23637731741083e-07	7.4472e-07	0.00102290075802361	0.90606643905452	9.55758788857144e-07	7.65736069255257e-08	1.33150742e-06
250	Diabetes_mellitus	endocrine/metabolic	RHOA	3:49980596:C:T	0	0	HPO	0.00290831908126036	0.00199100529388235	0.00038612	0.988	0.48828	0.132047181620931	0.717714297997518	0.381619529
250	Diabetes_mellitus	endocrine/metabolic	RNF123	3:49980596:C:T	0	0	HPO	0.0791318365780515	8.03134750859302e-07	1.3402e-05	4.34468432909996e-05	0.006	5.11049994111498e-05	1.63713311725718e-07	0.000592851963
250	Diabetes_mellitus	endocrine/metabolic	SEMA3B	3:49980596:C:T	0	0	HPO	0.0390098929357809	6.43696649916155e-05	1.2905e-05	0.557350206374154	0.136554498643631	0.00589227783187734	0.088523	0.359204444
250	Diabetes_mellitus	endocrine/metabolic	SEMA3F	3:49980596:C:T	0	0	HPO	0.120173349431999	6.74705850020872e-06	3.3624e-06	1.86611114688046e-05	0.0709627558388487	2.85575468677459e-06	2.50716433690629e-05	2.95131349e-06
250	Diabetes_mellitus	endocrine/metabolic	SLC38A3	3:49980596:C:T	0	0	HPO	0.0727424615212984	3.89125717917591e-05	7.84020000000001e-06	0.498453777431553	0.906426921109686	0.0095842246292388	0.00117444003345519	0.00126559291
250	Diabetes_mellitus	endocrine/metabolic	TCTA	3:49980596:C:T	0	0	HPO	0.00494405220311504	0.00190842648830586	0.00038613	0.819	0.59155361357432	0.203932044236481	0.0313841493927767	0.526301522
250	Diabetes_mellitus	endocrine/metabolic	TMEM115	3:49980596:C:T	0	0	HPO	0.0163122323776764	1.92029575877257e-05	2.4781e-05	0.0795793810312569	0.849149459094046	4.54508741854817e-06	0.58761	0.357711456
250	Diabetes_mellitus	endocrine/metabolic	TRAIP	3:49980596:C:T	0	0	HPO	0.31802031964139	6.47591319036834e-06	3.3985e-06	0.0211116160665672	1.56646130265796e-05	4.03026671108016e-06	6.03003816899504e-06	1.21113159e-06
250	Diabetes_mellitus	endocrine/metabolic	TUSC2	3:49980596:C:T	0	0	HPO	0.0230838970948372	3.41472485438142e-05	1.9925e-05	0.705	0.3232	1.49360851250937e-05		0.458045438
250	Diabetes_mellitus	endocrine/metabolic	UBA7	3:49980596:C:T	0	0	HPO	0.251689271979479	2.3409156149906e-06	5.0543e-06	0.00474583390452401	0.114	5.51146241042007e-06	5.69344475743692e-07	3.99733958e-06
250	Diabetes_mellitus	endocrine/metabolic	USP19	3:49980596:C:T	0	0	HPO	0.000236120096240592	0.461993755550733	0.90891	0.611933396300202	0.430066041948834	0.630459807498386	0.0684777251083917	0.00977047881
250	Diabetes_mellitus	endocrine/metabolic	USP4	3:49980596:C:T	0	0	HPO	0.00128973307580455	0.000148824567898805	0.00093582	0.46162941614102	0.941487379806345	0.100556052504516	3.07361984725633e-05	0.123076328
250	Diabetes_mellitus	endocrine/metabolic	WDR6	3:49980596:C:T	0	0	HPO	8.6013181517211e-05	0.0102342944015876	0.15644	0.822781005351549	0.897350200575507	0.00202611049073193	0.236721214685782	0.00308060713
250	Diabetes_mellitus	endocrine/metabolic	ZMYND10	3:49980596:C:T	0	0	HPO	0.0186959192660897	5.35628936327324e-05	2.268e-05	0.164522405986482	0.14923	2.03123668785655e-05	0.071892823770263	0.409531648
250	Diabetes_mellitus	endocrine/metabolic	BLOC1S4	4:6299914:A:G	0	0	ClinVar && HPO	0.0153187149306397	9.42569999999935e-14	3.1419e-14			0.386978203500566	0.39924	0.0267840053
250	Diabetes_mellitus	endocrine/metabolic	C4orf50	4:6299914:A:G	0	0	ClinVar && HPO	0.0181671547385453	2.53139999999992e-14	1.2657e-14			0.281519968574492
250	Diabetes_mellitus	endocrine/metabolic	CCDC96	4:6299914:A:G	0	0	ClinVar && HPO	0.000595195877924171	0.000381088101078232	0.027279	0.0125548967410368	0.319	0.0450821002003607	7.7041e-05	0.0513121552
250	Diabetes_mellitus	endocrine/metabolic	CRMP1	4:6299914:A:G	0	0	ClinVar && HPO	0.00408256423096626	1.07746803648286e-13	2.7534e-14	0.579619506794326	0.49891	9.91438366670374e-14	0.835326921662805	0.816835484
250	Diabetes_mellitus	endocrine/metabolic	EVC	4:6299914:A:G	0	0	ClinVar && HPO	0.00282315563546357	0.925414051420212	0.07597	0.191371571306278	0.608655419992524	0.987859612079557	0.485002500159686	0.00964394108
250	Diabetes_mellitus	endocrine/metabolic	EVC2	4:6299914:A:G	0	0	ClinVar && HPO	0.000523931294293716	0.944035325292272	0.069865	0.237955328721447	0.21504211160761	0.991793172589087	0.0814304658368489	0.0134731944
250	Diabetes_mellitus	endocrine/metabolic	GRPEL1	4:6299914:A:G	0	0	ClinVar && HPO	0.000496866092380948	0.0948109087907226	0.039634	0.676795632453345	0.646759497638021	0.0493698594843435	0.101809556845464	0.100039088
250	Diabetes_mellitus	endocrine/metabolic	JAKMIP1	4:6299914:A:G	0	0	ClinVar && HPO	0.0658826598712513	1.49229034101374e-14	3.1086e-15	0.350818175763109	0.987860167090597	7.4809857526847e-14	0.115596631843713	0.074285549
250	Diabetes_mellitus	endocrine/metabolic	KIAA0232	4:6299914:A:G	0	0	ClinVar && HPO	0.00797152071091541	2.26040000000032e-13	5.65100000000001e-14	0.816731846917121	0.51819346727953	0.284318923654666		0.0335798897
250	Diabetes_mellitus	endocrine/metabolic	MAN2B2	4:6299914:A:G	0	0	ClinVar && HPO	0.0626695246339067	6.66149999999668e-14	1.3323e-14	0.124714890459439	0.0215092721133448	0.920728009330884	0.802279966758386	0.443910046
250	Diabetes_mellitus	endocrine/metabolic	MRFAP1	4:6299914:A:G	0	0	ClinVar && HPO	0.0327438539552761	9.93649999999839e-14	1.9873e-14	0.935210273621565	0.178247438881149	0.143649861609595	0.0824103250932613	0.315762164
250	Diabetes_mellitus	endocrine/metabolic	MRFAP1L1	4:6299914:A:G	0	0	ClinVar && HPO	0.0166534146416477	1.52099999999869e-13	3.04200000000001e-14	0.401262210638803	0.0491068134074251	0.127589407614817	0.53121	0.045197197
250	Diabetes_mellitus	endocrine/metabolic	PPP2R2C	4:6299914:A:G	0	0	ClinVar && HPO	0.799387075968782	5.11239508678211e-14	1.2323e-14	0.000290945836475712	1.0273582576908e-06	6.01058530674477e-14	6.60880000065327e-11
250	Diabetes_mellitus	endocrine/metabolic	S100P	4:6299914:A:G	0	0	ClinVar && HPO	0.0192774357338795	1.10135999999791e-13	2.7534e-14	0.0174816375936987		0.0640212483806132	0.779514851247301	0.0566270062
250	Diabetes_mellitus	endocrine/metabolic	SORCS2	4:6299914:A:G	0	0	ClinVar && HPO	0.000130581892405944	0.0408045039493227	0.029253	0.0661582602526542	0.084834	0.397060752036718	0.0165638083653583
250	Diabetes_mellitus	endocrine/metabolic	TADA2B	4:6299914:A:G	0	0	ClinVar && HPO	0.000588979016843945	0.00391139519324665	0.027171	0.0732376494187817	0.094165	0.0395213432895853	0.00083847100179394	0.0692905472
250	Diabetes_mellitus	endocrine/metabolic	TBC1D14	4:6299914:A:G	0	0	ClinVar && HPO	0.002219329845648	0.787329182254012	0.15948	0.941686730058659	0.587876409051873	0.184687140685229	0.922140993162151	0.0404380488
250	Diabetes_mellitus	endocrine/metabolic	WFS1	4:6299914:A:G	1	1	ClinVar && HPO	0.753233504737569	4.18971494158385e-21	4.4409e-16	8.38579208250856e-22	1.99839999999999e-15	1.11578489001353e-15	1.10893179895086e-18	5.0085151e-06
250	Diabetes_mellitus	endocrine/metabolic	ABCF1	6:30084313:G:T	0	0	ClinVar && HPO	0.0105841254441052	3.45660104842932e-12	6.9857e-08	0.974244740793619	0.00103346555724764	8.6416095270913e-13		0.00951600848
250	Diabetes_mellitus	endocrine/metabolic	ATAT1	6:30084313:G:T	0	0	ClinVar && HPO	0.00607811903568086	1.8890435460227e-07	4.7291e-08	0.0754110293370462	0.000222100125586589	4.0735130408256e-05		0.00990968533
250	Diabetes_mellitus	endocrine/metabolic	C6orf136	6:30084313:G:T	0	0	ClinVar && HPO	0.00496654922972596	3.19474502090743e-08	1.8011e-08	0.417317397903954	0.629264914061777	9.90245345844803e-09	0.0031927	0.0249958062
250	Diabetes_mellitus	endocrine/metabolic	DHX16	6:30084313:G:T	0	0	ClinVar && HPO	0.00467357955926431	2.75208880073436e-12	3.9064e-09	0.832837036325935	0.937	6.8814340075128e-13		0.0510317714
250	Diabetes_mellitus	endocrine/metabolic	FLOT1	6:30084313:G:T	0	0	ClinVar && HPO	0.00221671258092001	2.77987253778929e-09	2.2399e-09	0.231719228543853	0.049131	3.84921568461767e-09	9.15413999694593e-10	0.0617263703
250	Diabetes_mellitus	endocrine/metabolic	GABBR1	6:30084313:G:T	0	0	ClinVar && HPO	0.00366447573595405	0.00102719361676993	0.00037926	0.087581415715335	0.34500094133047	0.000469122954414576	0.0115589876187675	0.00149256367
250	Diabetes_mellitus	endocrine/metabolic	GNL1	6:30084313:G:T	0	0	ClinVar && HPO	0.0142869320811795	1.54144164097556e-07	7.7428e-08	0.000132454573113664	0.0904787450110452	7.67639472716182e-08		0.0103975593
250	Diabetes_mellitus	endocrine/metabolic	HLA-A	6:30084313:G:T	0	0	ClinVar && HPO	0.173294988628217	0.000311272801461562	9.57039999999999e-05	0.518524766936239	0.0727514648808336	0.000178655366223416	0.232801088287146	0.00331407002
250	Diabetes_mellitus	endocrine/metabolic	HLA-E	6:30084313:G:T	0	0	ClinVar && HPO	0.0240093966062449	4.81199606128227e-07	1.284e-07	0.016603105630425	0.00831836727331359	1.90760914738106e-06		0.0777121453
250	Diabetes_mellitus	endocrine/metabolic	HLA-F	6:30084313:G:T	0	0	ClinVar && HPO	0.0194947515679779	0.00123849755063733	0.0003239	0.202274736423069	0.506	0.00104459709287853	0.916812998091623	0.00816474281
250	Diabetes_mellitus	endocrine/metabolic	HLA-G	6:30084313:G:T	0	0	ClinVar && HPO	0.0552608819282818	0.000150134454799117	0.00020313	0.0563283120528775	0.0345127525328782	3.54429397485664e-05	0.00835011298228919	0.0043488193
250	Diabetes_mellitus	endocrine/metabolic	IER3	6:30084313:G:T	0	0	ClinVar && HPO	0.00189861615054106	5.40580804334916e-11	2.1467e-09	0.00061092	0.183980910260701	8.23247385868078e-11	1.25187373507654e-11	0.0497790845
250	Diabetes_mellitus	endocrine/metabolic	MAS1L	6:30084313:G:T	0	0	ClinVar && HPO	0.00183926360894048	0.000198158795796207	0.0001933	0.760674412582279		0.000100306674112331		0.0342179891
250	Diabetes_mellitus	endocrine/metabolic	MDC1	6:30084313:G:T	0	0	ClinVar && HPO	0.00293012557063347	1.56029681373284e-10	3.0487e-09	0.0258818731960429	0.00105952186483372	9.61576676433383e-08	3.15389999991358e-11	0.084856931
250	Diabetes_mellitus	endocrine/metabolic	MOG	6:30084313:G:T	0	0	ClinVar && HPO	0.0100966660872301	0.00147553519159047	0.00037759	0.00807778154004173	0.0275965542512631	0.00178175630986533	0.0520271890769423	0.0128314391
250	Diabetes_mellitus	endocrine/metabolic	MRPS18B	6:30084313:G:T	0	0	ClinVar && HPO	0.00665937262045452	2.01805244373965e-07	5.0455e-08	0.0595501725542205	0.161703578436698	0.000700800894964833		0.00689879941
250	Diabetes_mellitus	endocrine/metabolic	NRM	6:30084313:G:T	0	0	ClinVar && HPO	0.00329578796503797	1.76800457404012e-08	3.5365e-09	0.314794547256384	0.008189	2.55727980198772e-05	0.041526	0.131176426
250	Diabetes_mellitus	endocrine/metabolic	OR10C1	6:30084313:G:T	0	0	ClinVar && HPO	0.00114505798653071	0.000351323850967982	0.00035897	0.104500108466391		0.000174089949388552		0.127161455
250	Diabetes_mellitus	endocrine/metabolic	OR11A1	6:30084313:G:T	0	0	ClinVar && HPO	0.000997438565069187	0.000390846817438426	0.00034296	0.365102451417155	0.115333910563477	0.000136823461804324		0.115956778
250	Diabetes_mellitus	endocrine/metabolic	OR12D3	6:30084313:G:T	0	0	ClinVar && HPO	0.000592517588596887	0.000177085263619776		6.67684868024067e-05	0.022652	0.000520888970516119		0.138337038
250	Diabetes_mellitus	endocrine/metabolic	OR14J1	6:30084313:G:T	0	0	ClinVar && HPO	0.00028921216622886	0.000720604455179141	0.00050673	0.202666636265894		0.000457565091875335		0.0022740703
250	Diabetes_mellitus	endocrine/metabolic	OR2H1	6:30084313:G:T	0	0	ClinVar && HPO	0.00136917076968326	0.000533897373486129	0.00034264	0.0295585742226022	0.0237988328029261	0.000222326865857724		0.136419
250	Diabetes_mellitus	endocrine/metabolic	OR2H2	6:30084313:G:T	0	0	ClinVar && HPO	0.00492146021915956	0.00072538322759411	0.00052063	0.0132072724002697	0.033986	0.000300715832607925	0.000648605896529079	0.0291980695
250	Diabetes_mellitus	endocrine/metabolic	OR5V1	6:30084313:G:T	0	0	ClinVar && HPO	0.00048669641844865	0.000598335725781037	0.00031349	0.779272370333266		0.000547108819420285		0.00289758335
250	Diabetes_mellitus	endocrine/metabolic	PPP1R10	6:30084313:G:T	0	0	ClinVar && HPO	0.00791781496086329	5.95811101450139e-12	5.0138e-08	0.0477629791085599	0.00026784791869953	1.48957201499387e-12		0.00908395026
250	Diabetes_mellitus	endocrine/metabolic	PPP1R11	6:30084313:G:T	0	0	ClinVar && HPO	0.607580865920376	4.4382333694583e-05	2.0273e-05	0.11491	0.163743275102711	1.57936705363259e-05	0.463380062935212	0.0197104321
250	Diabetes_mellitus	endocrine/metabolic	PPP1R18	6:30084313:G:T	0	0	ClinVar && HPO	0.00370330357346146	1.67650415723676e-13	3.6043e-09	0.000109795196082641	0.00829583691182422	3.30966172286408e-06	3.35303954213786e-14	0.0834435649
250	Diabetes_mellitus	endocrine/metabolic	PRR3	6:30084313:G:T	0	0	ClinVar && HPO	0.0122344443244595	7.59353180117186e-10	7.72760000000001e-08	0.00491270184236796	0.082865	1.90305813175493e-10		0.0205251761
250	Diabetes_mellitus	endocrine/metabolic	RNF39	6:30084313:G:T	0	0	ClinVar && HPO	0.629581478623416	1.51648906820413e-05	1.5358e-05	0.0790220181192325	0.00037626	3.81807207870747e-06	0.0708812524149144	0.127805235
250	Diabetes_mellitus	endocrine/metabolic	RPP21	6:30084313:G:T	0	0	ClinVar && HPO	0.101677422658289	4.93829926018187e-10	3.4849e-07	0.0107932744122759	0.0124589888501134	1.23501236188897e-10		0.00516234156
250	Diabetes_mellitus	endocrine/metabolic	TRIM10	6:30084313:G:T	0	0	ClinVar && HPO	0.701811801450841	9.66343651533031e-07	1.7873e-05	0.00811945196420647	0.786109777610807	1.95386439124647e-07	0.09021	0.251280828
250	Diabetes_mellitus	endocrine/metabolic	TRIM15	6:30084313:G:T	0	0	ClinVar && HPO	0.627068182651926	5.77741482537015e-05	1.8691e-05	0.0607065190999038	0.0222449650971291	6.38069277138002e-05		0.26535775
250	Diabetes_mellitus	endocrine/metabolic	TRIM26	6:30084313:G:T	0	0	ClinVar && HPO	0.507027518369992	4.51639452264647e-07	3.4219e-05	0.0054158234210077	1.12042057649311e-05	1.14443163938015e-07		0.115003862
250	Diabetes_mellitus	endocrine/metabolic	TRIM31	6:30084313:G:T	0	0	ClinVar && HPO	0.872502290233103	9.35145188290161e-07	2.819e-06	2.12190431903792e-07	0.00143571692740016	3.59248186898864e-06	0.00446081893146959	0.232566506
250	Diabetes_mellitus	endocrine/metabolic	TRIM39	6:30084313:G:T	0	0	ClinVar && HPO	0.122526248313913	1.54303638707028e-06	3.915e-07	0.00953786489431117	0.0127916399532378	2.64340021095748e-05		0.00397123861
250	Diabetes_mellitus	endocrine/metabolic	TRIM39-RPP21	6:30084313:G:T	0	0	ClinVar && HPO	0.11958713621273	4.43504502268194e-05				4.43504502268194e-05		0.00427045828
250	Diabetes_mellitus	endocrine/metabolic	TRIM40	6:30084313:G:T	0	0	ClinVar && HPO	0.822242430329784	2.50481853112484e-05	8.61750000000001e-06	0.177897589180388	0.0300112292198207	1.19718337704105e-05	0.18802320688437	0.252353299
250	Diabetes_mellitus	endocrine/metabolic	TUBB	6:30084313:G:T	0	0	ClinVar && HPO	0.00238955051443505	1.13724830810111e-08	3.00700000000001e-09	0.0221	0.0035498	5.21689658635667e-08		0.0663860911
250	Diabetes_mellitus	endocrine/metabolic	UBD	6:30084313:G:T	0	0	ClinVar && HPO	0.00366030061388681	3.47832068927616e-05	0.00030325	9.25976754323903e-06	0.158445060283687	0.000270229259984955
250	Diabetes_mellitus	endocrine/metabolic	ZFP57	6:30084313:G:T	1	1	ClinVar && HPO	0.0117789645924439	0.000469765321747836	0.00036516	0.00557693919000058	0.138	0.000130075147928997	0.0320057533595044	0.0212403758
250	Diabetes_mellitus	endocrine/metabolic	ZNRD1	6:30084313:G:T	0	0	ClinVar && HPO	0.561934490966005	7.49420641342665e-08	2.3115e-05	0.0960119692112696	0.000222670849109739	1.49991601434911e-08	0.0235013007686182	0.010008936
250	Diabetes_mellitus	endocrine/metabolic	AGER	6:32626302:T:G	0	0	HPO	0.00843327575002804	2.37218445305399e-22	2.33150000000001e-15	5.93070000000001e-23		3.95640220702656e-15	1.47391936589187e-18	0.00101934752
250	Diabetes_mellitus	endocrine/metabolic	AGPAT1	6:32626302:T:G	0	0	HPO	0.00742331170459958	9.47199977405119e-15	2.5535e-15	0.194317857370357	1.90188210625835e-06	7.33932652445396e-15	2.52411699080773e-07	0.00133794369
250	Diabetes_mellitus	endocrine/metabolic	AL645941.2	6:32626302:T:G	0	0	HPO	0.0615201817171061	8.60310466803402e-09				8.60310466803402e-09
250	Diabetes_mellitus	endocrine/metabolic	AL669918.1	6:32626302:T:G	0	0	HPO	0.211734954733555	4.51120151655495e-15				4.51120151655495e-15
250	Diabetes_mellitus	endocrine/metabolic	ATF6B	6:32626302:T:G	0	0	HPO	0.0036849806661117	1.68554119388768e-14	3.8858e-15	0.138643340661568	6.21999999890721e-11	2.54600066554382e-14	0.0241060150046101	9.99746730000003e-10
250	Diabetes_mellitus	endocrine/metabolic	BRD2	6:32626302:T:G	0	0	HPO	0.0449884270029454	1.22201925989268e-14	2.88660000000001e-15	0.00357850084608559	0.00168642220508377	1.59500730813169e-14	2.86593999954032e-11	2.80989542e-07
250	Diabetes_mellitus	endocrine/metabolic	BTNL2	6:32626302:T:G	0	0	HPO	0.0709613440647274	2.63979999999998e-30	4.4409e-16	6.31631182182015e-09		1.09664723084648e-16	6.59950000000001e-31	0.0615098426
250	Diabetes_mellitus	endocrine/metabolic	C6orf10	6:32626302:T:G	0	0	HPO	0.0247237737068403	8.5181962682741e-16	4.4409e-16	1.33226999999998e-14	6.66139999989952e-16	4.89777062282335e-16	2.5379e-09	0.0742806459
250	Diabetes_mellitus	endocrine/metabolic	COL11A2	6:32626302:T:G	0	0	HPO	0.00646365714407525	1.26539558958842e-14	3.86360000000001e-14	0.981870831405134	0.192761535295146	2.70818674623736e-15	0.0119148660641633	0.204848612
250	Diabetes_mellitus	endocrine/metabolic	EGFL8	6:32626302:T:G	0	0	HPO	0.00715874924300666	9.41024382522932e-15	2.6645e-15	8.01160000034857e-10	0.514300641233542	6.40903717276623e-15	0.0191299488326183	0.000540182409
250	Diabetes_mellitus	endocrine/metabolic	FKBPL	6:32626302:T:G	0	0	HPO	0.00500068687991626	1.90433264482507e-14	3.8858e-15	0.580212538459054	0.000716440000000001	1.91868375738215e-13	0.00205829704748243	3.09918358e-08
250	Diabetes_mellitus	endocrine/metabolic	GPSM3	6:32626302:T:G	0	0	HPO	0.00930140327891309	7.58567859448117e-15	2.2204e-15	1.31066000011177e-10	0.0211566680712174	4.79019247690762e-15	1.3138e-05	0.00155383041
250	Diabetes_mellitus	endocrine/metabolic	HLA-DMA	6:32626302:T:G	0	0	HPO	0.0549748209215003	9.58905097824273e-15	2.88660000000001e-15	0.000409434752751001	0.00011793	5.71541316633764e-15	2.92128866461341e-11	5.46042059e-06
250	Diabetes_mellitus	endocrine/metabolic	HLA-DMB	6:32626302:T:G	0	0	HPO	0.0632259791368723	6.23686681484072e-15	2.2204e-15	0.00354323311148422	0.0316693697815036	2.84644627594982e-15	3.39460490414818e-08	4.52955458e-06
250	Diabetes_mellitus	endocrine/metabolic	HLA-DOA	6:32626302:T:G	0	0	HPO	0.0315390127329382	6.07103214369499e-15	3.6637e-15	0.0011377653155005	0.00320381706554015	1.81608534288259e-15	6.31518310135713e-09	2.1830995e-05
250	Diabetes_mellitus	endocrine/metabolic	HLA-DOB	6:32626302:T:G	0	0	HPO	0.213871481094335	1.47719296874999e-45	8.8818e-16	4.58959813262197e-10	1.77024655806548e-06	2.95438593749999e-46	0.00158206827048369	4.053613e-11
250	Diabetes_mellitus	endocrine/metabolic	HLA-DPA1	6:32626302:T:G	0	0	HPO	0.0172414312163957	1.61499905315607e-14	5.77319999999999e-15	0.802184075255641	0.437445574464948	7.33226637428813e-15	1.57870676867113e-08	0.0696958085
250	Diabetes_mellitus	endocrine/metabolic	HLA-DPB1	6:32626302:T:G	0	0	HPO	0.0153904206318596	1.55531295187912e-14	5.77319999999999e-15	0.085094842201903	0.1034	6.74470727273576e-15	6.95968994499923e-09	0.3063752
250	Diabetes_mellitus	endocrine/metabolic	HLA-DQA1	6:32626302:T:G	0	0	HPO	0.738259418917956	4.75608853343091e-45	1.1102e-16	5.6012999999706e-39	2.952e-28	9.51217868223128e-46	3.19438909075286e-33	1e-12
250	Diabetes_mellitus	endocrine/metabolic	HLA-DQA2	6:32626302:T:G	0	0	HPO	0.436847987103822	1.946135359919e-41	5.55110000000001e-16	0.000652896741111439	0.0174730730912498	3.8922707215549e-42	8.82373812371818e-33	0.000438644851
250	Diabetes_mellitus	endocrine/metabolic	HLA-DQB1	6:32626302:T:G	0	1	HPO	0.990624229211324	6.07087624544853e-46	2.2204e-16	3.70314651772327e-34	2.8072e-43	1.21470063361738e-46	7.29452558054333e-34	1e-12
250	Diabetes_mellitus	endocrine/metabolic	HLA-DQB2	6:32626302:T:G	0	0	HPO	0.376917103623507	2.82567119346442e-41	6.66130000000001e-16	0.00189039120390958	0.00224057680637389	5.65134238696564e-42	8.68778813726174e-31	6.58286221e-08
250	Diabetes_mellitus	endocrine/metabolic	HLA-DRA	6:32626302:T:G	0	0	HPO	0.112272087625209	2.05488329135793e-44	4.4409e-16	2.66453999999934e-15	1.69850261216776e-13	4.10976658271586e-45	2.82643226584036e-12	0.0506477362
250	Diabetes_mellitus	endocrine/metabolic	HLA-DRB1	6:32626302:T:G	0	1	HPO	0.450426665440676	5.76968568925216e-45	2.2204e-16	3.68850000000002e-27	1.7431e-11	1.15393713785043e-45	2.10372721476825e-27	1e-12
250	Diabetes_mellitus	endocrine/metabolic	HLA-DRB5	6:32626302:T:G	0	0	HPO	0.243699346483009	1.10579975091876e-27	2.2204e-16	0.00011265647654685	0.143	2.21159950213984e-28	1.62967782588202e-18	1e-12
250	Diabetes_mellitus	endocrine/metabolic	NOTCH4	6:32626302:T:G	0	0	HPO	0.00968845798904639	7.02491018023474e-22	1.7764e-15	6.63977843448257e-15	0.00497932339325707	2.95594646717717e-15	1.40498224367846e-22	0.00239101679
250	Diabetes_mellitus	endocrine/metabolic	PBX2	6:32626302:T:G	0	0	HPO	0.00875754206143323	9.39824299949113e-15	2.2204e-15	0.0723136729585822	2.3091e-06	1.22481426990652e-14	0.190430913736356	0.0013786513
250	Diabetes_mellitus	endocrine/metabolic	PPT2	6:32626302:T:G	0	0	HPO	0.00640395186674136	1.79940377976286e-18	3.1086e-15	3.5997e-19	0.465115469783428	2.72324605931384e-15	5.43144521701215e-07	1.96320052e-05
250	Diabetes_mellitus	endocrine/metabolic	PPT2-EGFL8	6:32626302:T:G	0	0	HPO	0.00642987616410317	0.727		0.727				2.04430623e-05
250	Diabetes_mellitus	endocrine/metabolic	PRRT1	6:32626302:T:G	0	0	HPO	0.00608663436166817	7.94745675056677e-19	3.1086e-15	0.613720542282219	0.684	6.76131225541493e-15	1.58960999969487e-19	3.00642248e-06
250	Diabetes_mellitus	endocrine/metabolic	PSMB8	6:32626302:T:G	0	0	HPO	0.16171495994691	2.91940195530424e-25	1.2212e-15	1.92929456214333e-09	0.104051827056382	5.83880391088761e-26	0.2066	6.87474522e-11
250	Diabetes_mellitus	endocrine/metabolic	PSMB9	6:32626302:T:G	0	0	HPO	0.156279376255769	4.33291258027493e-15	1.3323e-15	0.000396161075705285	0.11178	2.47907353875386e-15	5.91878295311092e-07	1.2334167e-10
250	Diabetes_mellitus	endocrine/metabolic	RNF5	6:32626302:T:G	0	0	HPO	0.00821568620701239	4.84333043523512e-15	2.5535e-15	2.10940000000001e-15	5.43999999999959e-14	6.79993011306918e-15	8.21694773429559e-13	0.00107017236
250	Diabetes_mellitus	endocrine/metabolic	TAP1	6:32626302:T:G	0	0	HPO	0.154611462906276	4.28644915148978e-15	1.3323e-15	2.92322999916719e-10	0.00017813	2.40485469950525e-15	1.7859007790032e-11	9.15887366000001e-11
250	Diabetes_mellitus	endocrine/metabolic	TAP2	6:32626302:T:G	0	0	HPO	0.195327039418373	6.2627154545308e-27	1.1102e-15	7.1212193097091e-06	1.08794032169973e-14	1.25254309090774e-27	9.81174268723224e-14	4.78004303e-11
250	Diabetes_mellitus	endocrine/metabolic	AARD	8:118184783:C:T	0	0	ClinVar	0.0959958804897627	3.22409999994607e-13	1.0747e-13			0.0438320144725987	0.00751800466147275	0.435129781
250	Diabetes_mellitus	endocrine/metabolic	EIF3H	8:118184783:C:T	0	0	ClinVar	0.00497097142612591	1.52879999999126e-12	3.05760000000001e-13	0.666	0.226064650502543	0.0537347550973855	0.647393132575733	0.592570179
250	Diabetes_mellitus	endocrine/metabolic	EXT1	8:118184783:C:T	0	0	ClinVar	0.00199031969976665	0.158762544949025	0.23579	0.436909713381549	0.977836543643438	0.0343623218027594	0.024444120108746	0.268116155
250	Diabetes_mellitus	endocrine/metabolic	MED30	8:118184783:C:T	0	0	ClinVar	0.0307553904778559	9.86449999996267e-13	1.9729e-13	0.134559545718763	0.137472935757015	0.316604929607805	0.240302141416899	0.241098663
250	Diabetes_mellitus	endocrine/metabolic	RAD21	8:118184783:C:T	0	0	ClinVar	0.0381553231070859	8.17099999996425e-13	1.6342e-13	0.342722598081638	0.363521875658019	0.0346153195127254	0.825170891805388	0.757951938
250	Diabetes_mellitus	endocrine/metabolic	SLC30A8	8:118184783:C:T	1	0	ClinVar	0.108315176598099	2.46956883656123e-23	9.86989999999999e-14	9.29999999999998e-20	4.93940000000001e-24	0.00104182892347798	0.609642909061856	7.68756201e-06
250	Diabetes_mellitus	endocrine/metabolic	UTP23	8:118184783:C:T	0	0	ClinVar	0.0172419484670909	1.5326500000061e-12	3.06530000000001e-13	0.963299246170921	0.576874726553495	0.0592534183454801	0.662218776164556	0.779688099
250	Diabetes_mellitus	endocrine/metabolic	CDKN2A	9:22132878:T:C	0	1	HPO	0.191808078121101	1.80409969141873e-13	3.6082e-14	0.261382073577619	0.235874716061481	2.10951500555812e-07	0.17556	6.44847389e-08
250	Diabetes_mellitus	endocrine/metabolic	CDKN2B	9:22132878:T:C	0	0	HPO	0.272597208513884	1.61528323880051e-13	3.2307e-14	0.883176791467741	7.8411996611479e-10	1.52454943368036e-06	2.98693876532314e-07	1.59694278e-07
250	Diabetes_mellitus	endocrine/metabolic	DMRTA1	9:22132878:T:C	0	0	HPO	0.0432992484905825	6.55600000001459e-13	1.3112e-13	0.543151673464686	0.302178281037804	0.379815222045921	0.950453554025538	0.175791098
250	Diabetes_mellitus	endocrine/metabolic	IFNA1	9:22132878:T:C	0	0	HPO	0.000983640571997975	0.591804788213326	0.91956	0.910931683350167	0.04797274719654	0.626333572936417		0.221223406
250	Diabetes_mellitus	endocrine/metabolic	IFNA10	9:22132878:T:C	0	0	HPO	9.44934535941613e-05	0.724308717841407		0.483924044305753	0.182317844295025	0.9247723496985		0.315737804
250	Diabetes_mellitus	endocrine/metabolic	IFNA13	9:22132878:T:C	0	0	HPO	0.000473883048421897	0.479410931303718	0.53797	0.100152384796005	0.84	0.728763407635971		0.358366974
250	Diabetes_mellitus	endocrine/metabolic	IFNA14	9:22132878:T:C	0	0	HPO	0.000131202319827311	0.844173904442659		0.694471270497023	0.900990931484642	0.840051913310794		0.286453904
250	Diabetes_mellitus	endocrine/metabolic	IFNA16	9:22132878:T:C	0	0	HPO	0.00010463211779241	0.999983602768844		0.999994534033454	0.35645	0.892874473706342		0.314728131
250	Diabetes_mellitus	endocrine/metabolic	IFNA17	9:22132878:T:C	0	0	HPO	0.000116646799109223	0.584520844804225		0.275186644908132	0.273303973861802	0.880281842161299		0.289395975
250	Diabetes_mellitus	endocrine/metabolic	IFNA2	9:22132878:T:C	0	0	HPO	0.000560741804454129	0.045940174830295	0.46695	0.0114	0.785991612430663	0.292237280490927		0.356151482
250	Diabetes_mellitus	endocrine/metabolic	IFNA4	9:22132878:T:C	0	0	HPO	7.77625970572359e-05	0.857571602475682		0.89539	0.456348373721886	0.910360023851155		0.345018837
250	Diabetes_mellitus	endocrine/metabolic	IFNA5	9:22132878:T:C	0	0	HPO	0.00025213900888024	0.632806265072283	0.21043	0.302347595455726	0.643175760109424	0.906103711366389		0.261865253
250	Diabetes_mellitus	endocrine/metabolic	IFNA6	9:22132878:T:C	0	0	HPO	0.0003974505635627	0.290187103951073	0.26226	0.707346936772806		0.198738040727352	0.1826	0.311011855
250	Diabetes_mellitus	endocrine/metabolic	IFNA7	9:22132878:T:C	0	0	HPO	9.01441952764824e-05	0.813053111095072		0.616297134876754		0.884019449381304		0.346056805
250	Diabetes_mellitus	endocrine/metabolic	IFNA8	9:22132878:T:C	0	0	HPO	0.000719236733939177	0.724506846570457	0.6649	0.248036484880501	0.922	0.452349667988485		0.18655303
250	Diabetes_mellitus	endocrine/metabolic	IFNE	9:22132878:T:C	0	0	HPO	0.00147307975259086	0.418058482197067	0.39135	0.38578	0.255215894478812	0.509571256287512	0.607632700233534	0.314389419
250	Diabetes_mellitus	endocrine/metabolic	KLHL9	9:22132878:T:C	0	0	HPO	0.000324871772383759	3.53939361357457e-05	0.22626	0.779889068614127	0.759275156261818	7.08205227300568e-06	0.0145662214054239	0.295114723
250	Diabetes_mellitus	endocrine/metabolic	MTAP	9:22132878:T:C	0	0	HPO	0.0367594479238891	7.58299995389744e-13	1.5166e-13	0.598844722918141	0.168353393605421	2.49471542991888e-05	0.6183864136025	0.000354465721
272	Disorders_of_lipoid_metabolism	endocrine/metabolic	APOA1	11:116648917:G:C	1	1	ClinVar && HPO	0.562423586698939	3.43041568491076e-15	6.21720000000001e-15	0.565697166654335		9.94831517281215e-16	0.00195269485109833	4.00894129e-06
272	Disorders_of_lipoid_metabolism	endocrine/metabolic	APOA4	11:116648917:G:C	0	0	ClinVar && HPO	0.653776322860387	1.84750427637388e-14	4.4409e-15	5.88931217608393e-08	7.18000942125161e-07	2.19994077888358e-14	0.014132	3.02224246000001e-10
272	Disorders_of_lipoid_metabolism	endocrine/metabolic	APOA5	11:116648917:G:C	1	1	ClinVar && HPO	0.894348284229523	3.22983958325754e-23	1.1102e-15	4.54731999309615e-14	8.07459990212396e-24	7.37698141013387e-17		1e-12
272	Disorders_of_lipoid_metabolism	endocrine/metabolic	APOC3	11:116648917:G:C	1	1	ClinVar && HPO	0.59747072033537	2.03486067550096e-14	5.32910000000001e-15	4.73999994355341e-10	1.7653e-14	7.05011221499426e-13	0.00657104598437822	8.18168944e-08
272	Disorders_of_lipoid_metabolism	endocrine/metabolic	BACE1	11:116648917:G:C	0	0	ClinVar && HPO	0.0062820432069008	2.49784231052197e-08	4.9957e-09	0.00968897862074465	0.665872303699267	0.00193814335727998	0.607799153957066	0.171521238
272	Disorders_of_lipoid_metabolism	endocrine/metabolic	BUD13	11:116648917:G:C	0	0	ClinVar && HPO	0.740588602625944	5.50225065839132e-15	1.1102e-15	8.62649999957938e-13	1.58317999998594e-13	1.98088016096522e-12	0.72156	1e-12
272	Disorders_of_lipoid_metabolism	endocrine/metabolic	CEP164	11:116648917:G:C	0	0	ClinVar && HPO	0.00468420063522428	2.47235563795312e-08	4.94500000000001e-09	0.429947357493864	0.167550150293645	8.4647379306755e-05	0.917436272873291	0.0692844237
272	Disorders_of_lipoid_metabolism	endocrine/metabolic	DSCAML1	11:116648917:G:C	0	0	ClinVar && HPO	0.00150988770269044	0.0305063409220391	0.35777	0.00620049059061707	0.47449	0.218932312504644	0.764427184286754
272	Disorders_of_lipoid_metabolism	endocrine/metabolic	PAFAH1B2	11:116648917:G:C	0	0	ClinVar && HPO	0.025715534871269	3.42504983255873e-13	6.85010000000001e-14	2.57120828388059e-06	4.05048039725149e-05	7.51456362942776e-06	5.98850858800778e-06	0.0129334796
272	Disorders_of_lipoid_metabolism	endocrine/metabolic	PCSK7	11:116648917:G:C	0	0	ClinVar && HPO	0.0141031091332727	5.8894999612179e-13	1.1779e-13	0.102825143702194	0.0577038244597378	1.88925421105227e-05	0.000339358059459505	0.0034468952
272	Disorders_of_lipoid_metabolism	endocrine/metabolic	RNF214	11:116648917:G:C	0	0	ClinVar && HPO	0.0106282471153996	5.88949996199083e-13	1.1779e-13	0.870631078252937	0.792972297666626	1.84826869138104e-05	0.00143514907874682	0.00322123168
272	Disorders_of_lipoid_metabolism	endocrine/metabolic	SIDT2	11:116648917:G:C	0	0	ClinVar && HPO	0.0182184584190986	4.1966499677089e-13	8.39330000000001e-14	0.250777129447966	0.045485	1.25903430779874e-05	8.1810557986035e-05	0.00782299998
272	Disorders_of_lipoid_metabolism	endocrine/metabolic	SIK3	11:116648917:G:C	0	0	ClinVar && HPO	0.520997518602098	2.5811046272999e-13	5.16250000000001e-14	0.228956947915028	0.0004808	9.16642682112645e-10	2.42304133849593e-05	0.0188368967
272	Disorders_of_lipoid_metabolism	endocrine/metabolic	TAGLN	11:116648917:G:C	0	0	ClinVar && HPO	0.0148285633811918	4.72194372626595e-13	9.44800000000002e-14	0.085179444428577	0.299545861646581	2.16960206390743e-10	0.00029407112904496	0.00416850963
272	Disorders_of_lipoid_metabolism	endocrine/metabolic	ZPR1	11:116648917:G:C	0	0	ClinVar && HPO	0.956934818585287	1.75095936601571e-15	8.8818e-16			6.12255225861444e-14
272	Disorders_of_lipoid_metabolism	endocrine/metabolic	AC069503.2	12:121416650:A:C	0	0	HPO	0.000111593249298888	0.851813705731069				0.851813705731069
272	Disorders_of_lipoid_metabolism	endocrine/metabolic	ACADS	12:121416650:A:C	0	0	HPO	0.079569852126668	4.53495743206462e-06	1.3137e-06	0.993801400276721	0.67413	2.93384610942109e-06	0.00153586316749726	0.661425545
272	Disorders_of_lipoid_metabolism	endocrine/metabolic	AL021546.1	12:121416650:A:C	0	0	HPO	0.00448736324627401	0.557726922570787				0.557726922570787
272	Disorders_of_lipoid_metabolism	endocrine/metabolic	ANAPC5	12:121416650:A:C	0	0	HPO	0.0371058737425025	2.54311273701914e-06	3.7817e-06	0.104572512044943	0.522162651262136	5.8766338542987e-07	0.525121352209882	0.0261901984
272	Disorders_of_lipoid_metabolism	endocrine/metabolic	BICDL1	12:121416650:A:C	0	0	HPO	5.06906034923744e-05	0.00449268473324221	0.0022824			0.134097839096866
272	Disorders_of_lipoid_metabolism	endocrine/metabolic	C12orf43	12:121416650:A:C	0	0	HPO	0.805421126373954	4.87929149151804e-07	1.4326e-07	0.0337060306773471	4.3619e-05	3.09466005669256e-07	7.84567892453987e-05	3.15803338e-07
272	Disorders_of_lipoid_metabolism	endocrine/metabolic	CABP1	12:121416650:A:C	0	0	HPO	0.0339471627465472	9.03063307166747e-06	2.2565e-06	0.996748500652114		0.28709486664595	0.0128637098052344	0.569845879
272	Disorders_of_lipoid_metabolism	endocrine/metabolic	CAMKK2	12:121416650:A:C	0	0	HPO	0.0751371626797312	1.04855306963402e-05	2.0997e-06	0.786816885694267	0.0498936461016311	0.118488049034259	0.00176953063877807	0.0606199633
272	Disorders_of_lipoid_metabolism	endocrine/metabolic	COQ5	12:121416650:A:C	0	0	HPO	0.00860226274883909	6.9106267343814e-06	4.2636e-06	0.558407086840005	0.28592	2.04511199154795e-06	0.132541435806659	0.167409237
272	Disorders_of_lipoid_metabolism	endocrine/metabolic	COX6A1	12:121416650:A:C	0	0	HPO	0.00448251951005641	0.298713983546471	0.10531	0.374	0.67039	0.53526336627927	0.243980520572436	0.0645485513
272	Disorders_of_lipoid_metabolism	endocrine/metabolic	DYNLL1	12:121416650:A:C	0	0	HPO	0.00615820463053665	0.000622536039870884	0.00015619		0.27429	0.12646729704382	0.0772923767947529	0.13181552
272	Disorders_of_lipoid_metabolism	endocrine/metabolic	GATC	12:121416650:A:C	0	0	HPO	0.00487278323000503	0.00626870668141597	0.0012512	0.166851828681057	0.57717228272259	0.499709230675225	0.854335987098192	0.0926205324
272	Disorders_of_lipoid_metabolism	endocrine/metabolic	GCN1	12:121416650:A:C	0	0	HPO	0.000200152696544181	8.25776894300904e-07	0.051843			4.12891706378932e-07
272	Disorders_of_lipoid_metabolism	endocrine/metabolic	HNF1A	12:121416650:A:C	0	1	HPO	0.996964616121146	3.07147006575615e-09	2.2753e-08	6.34328684820195e-10	1.614e-07	9.49628120826894e-07	4.62686906379732e-06	1.80121897e-06
272	Disorders_of_lipoid_metabolism	endocrine/metabolic	HPD	12:121416650:A:C	0	0	HPO	0.00018266987426384	0.0482893898624097	0.10142	0.0121218687864156	0.376665770763945	0.132878772827655	0.292233152671175	0.485679147
272	Disorders_of_lipoid_metabolism	endocrine/metabolic	KDM2B	12:121416650:A:C	0	0	HPO	0.0110812587335993	0.00116845425816549	0.045191	0.00236187644447598	0.39417	0.0181816173873258	0.000264707832742723	0.00400934949
272	Disorders_of_lipoid_metabolism	endocrine/metabolic	MLEC	12:121416650:A:C	0	0	HPO	0.053945554016853	1.16322292699059e-06	1.6857e-06	0.276168756494974	0.669672518583698	2.69902953710411e-07	0.00710984301938456	0.761711713
272	Disorders_of_lipoid_metabolism	endocrine/metabolic	MORN3	12:121416650:A:C	0	0	HPO	0.00123093652115772	0.530597249474301	0.15114	0.48779923514762	0.47811147639888	0.886389138572707	0.453517383713972	0.344569374
272	Disorders_of_lipoid_metabolism	endocrine/metabolic	MSI1	12:121416650:A:C	0	0	HPO	0.0017033302050532	0.000123191565988734	0.94843	0.447779458750685	0.551328932451629	2.46286538579356e-05	0.242563966262478	0.623988408
272	Disorders_of_lipoid_metabolism	endocrine/metabolic	OASL	12:121416650:A:C	0	0	HPO	0.668552734991138	1.03660180226366e-06	2.6273e-07	4.33651004775022e-06	0.777	1.27120046766776e-06	0.100423490006345	3.72308479000001e-07
272	Disorders_of_lipoid_metabolism	endocrine/metabolic	ORAI1	12:121416650:A:C	0	0	HPO	0.00153680452820313	0.520311861633531	0.082202	0.908013950377146	0.0597315577148066	0.960673490725049	0.144786267621542	0.457223791
272	Disorders_of_lipoid_metabolism	endocrine/metabolic	P2RX4	12:121416650:A:C	0	0	HPO	0.0992513259307794	3.29723122897191e-06	1.2215e-06	0.909982126886642	0.0385206220277315	1.4331820065419e-06	0.817172947814303	0.13101042
272	Disorders_of_lipoid_metabolism	endocrine/metabolic	P2RX7	12:121416650:A:C	0	0	HPO	0.214441136539901	3.56378281339949e-06	7.1597e-07	0.288622885949193	0.10112	0.000159219750564097	0.198716634528069	0.0748933529
272	Disorders_of_lipoid_metabolism	endocrine/metabolic	PLA2G1B	12:121416650:A:C	0	0	HPO	0.00140550304658996	0.950273862976773	0.93782	0.982711240277363		0.733181529586798	0.757717699050707	0.974018431
272	Disorders_of_lipoid_metabolism	endocrine/metabolic	POP5	12:121416650:A:C	0	0	HPO	0.0183004432155333	1.62158627873932e-05	3.243e-06	0.804529732813497	0.91371	0.40498524483554	0.651054769599355	0.116381767
272	Disorders_of_lipoid_metabolism	endocrine/metabolic	PSMD9	12:121416650:A:C	0	0	HPO	0.000111680325988835	0.999799974143347	0.11053	0.752078518752308	0.999959991555926	0.49440800176374	0.875150742124581	0.780979645
272	Disorders_of_lipoid_metabolism	endocrine/metabolic	PXN	12:121416650:A:C	0	0	HPO	0.00046009388108008	0.0762301740311812	0.27641	0.344591519577892	0.683543787943084	0.352255246793383	0.016521	0.799664727
272	Disorders_of_lipoid_metabolism	endocrine/metabolic	RAB35	12:121416650:A:C	0	0	HPO	0.000145183804652551	0.0204166562791554	0.020086	0.00877354514153453	0.180510972138177	0.0568988375077789	0.0170566940147799	0.0793080479
272	Disorders_of_lipoid_metabolism	endocrine/metabolic	RHOF	12:121416650:A:C	0	0	HPO	0.000338800201649204	0.177366149801399	0.17485	0.27606	0.122233113281671	0.323617681962419	0.123389237406823	0.12027248
272	Disorders_of_lipoid_metabolism	endocrine/metabolic	RNF10	12:121416650:A:C	0	0	HPO	0.011635785182214	2.14208981631622e-05	4.2848e-06	0.0534717702511308	0.33697764195591	0.069751070326606	0.560394379437096	0.1506751
272	Disorders_of_lipoid_metabolism	endocrine/metabolic	RNF34	12:121416650:A:C	0	0	HPO	0.0148175943033491	1.88324839991774e-05	3.7846e-06	0.455	0.394577785150463	0.0246466048876821	0.000814355349622609	0.00247455623
272	Disorders_of_lipoid_metabolism	endocrine/metabolic	RPLP0	12:121416650:A:C	0	0	HPO	0.000400975592136592	0.849232140594823	0.052758	0.970045751328438	0.37927	0.0957649789442173	0.96381683419488	0.59823834
272	Disorders_of_lipoid_metabolism	endocrine/metabolic	SETD1B	12:121416650:A:C	0	0	HPO	0.000260121949597166	4.34215579578741e-06	0.23639	0.0697697187692906	0.26206	8.68443280224584e-07	0.80144	0.202551409
272	Disorders_of_lipoid_metabolism	endocrine/metabolic	SIRT4	12:121416650:A:C	0	0	HPO	0.00115308998097349	0.848338531136955	0.11882	0.947895251684469	0.275	0.859425810679474	0.936242272964062	0.968956881
272	Disorders_of_lipoid_metabolism	endocrine/metabolic	SPPL3	12:121416650:A:C	0	0	HPO	0.114937129513082	1.07828240769521e-06	3.2321e-07	0.996571290433228	0.0239503638065896	6.48440472525078e-07	0.000885864468877818	0.064140634
272	Disorders_of_lipoid_metabolism	endocrine/metabolic	SRSF9	12:121416650:A:C	0	0	HPO	0.00567440254256527	0.000781605872468231	0.00015627	0.414167962213076	0.872	0.376212324441595	0.250894306665154	0.116115975
272	Disorders_of_lipoid_metabolism	endocrine/metabolic	TMEM120B	12:121416650:A:C	0	0	HPO	0.000648998598979371	0.111227098143454	0.16435	0.193700446144374	0.66001	0.109701774806918	0.0382167040534763	0.115386527
272	Disorders_of_lipoid_metabolism	endocrine/metabolic	TRIAP1	12:121416650:A:C	0	0	HPO	0.00475356697807209	0.00637544842347636	0.0012695	0.705	0.405859010969905	0.426942152710538	0.736524526975298	0.0696479365
272	Disorders_of_lipoid_metabolism	endocrine/metabolic	UNC119B	12:121416650:A:C	0	0	HPO	0.0682812550700314	6.64809515375298e-06	1.4497e-06	0.38309	0.627035047113584	1.61170250837415e-05	0.00398118151643239	0.71973986
272	Disorders_of_lipoid_metabolism	endocrine/metabolic	WDR66	12:121416650:A:C	0	0	HPO	8.34569189474327e-05	0.86068577166293	0.22335	0.848275006356374	0.963714507068953	0.397821731657208	0.815732417157615	0.849043119
272	Disorders_of_lipoid_metabolism	endocrine/metabolic	ARPP19	15:53092520:G:C	0	0	HPO	0.0794378757428425	0.000757995761578049	0.00015226	0.21	0.0643562568127518	0.12560833902954	0.342282937482914	0.446818085
272	Disorders_of_lipoid_metabolism	endocrine/metabolic	BCL2L10	15:53092520:G:C	0	0	HPO	0.00099715932136691	0.000176408138580403	0.40068	0.545	0.314816017378502	3.52833496980822e-05	0.620712149875641	0.439952736
272	Disorders_of_lipoid_metabolism	endocrine/metabolic	FAM214A	15:53092520:G:C	0	0	HPO	0.111910033813858	0.000210516286346897	5.2633e-05	0.517616199387141	0.848105028208762	0.123806292949503		0.0835568254
272	Disorders_of_lipoid_metabolism	endocrine/metabolic	GNB5	15:53092520:G:C	0	0	HPO	0.00105714859514732	0.796126736646323	0.66434	0.458539549791677	0.894399916632895	0.589295231457882	0.900101654021869	0.562324958
272	Disorders_of_lipoid_metabolism	endocrine/metabolic	LEO1	15:53092520:G:C	0	0	HPO	0.000179923283626317	0.559927422979611	0.48388	0.661856789878349	0.718	0.293308653301556	0.617909381364011	0.379977583
272	Disorders_of_lipoid_metabolism	endocrine/metabolic	MAPK6	15:53092520:G:C	0	0	HPO	0.000207128745313171	0.449084454917965	0.38511	0.485800664177611	0.406568306102633	0.557656279768461	0.417411112674681	0.148937136
272	Disorders_of_lipoid_metabolism	endocrine/metabolic	MYO5A	15:53092520:G:C	0	1	HPO	0.00722361325810709	0.000700814845478279	0.00020027	0.179447038522628	0.0298665257502598	0.000477386406303672	0.116576062418023	0.611539663
272	Disorders_of_lipoid_metabolism	endocrine/metabolic	MYO5C	15:53092520:G:C	0	0	HPO	0.00228815377127005	0.0185559457898172	0.0037082	0.754003179645246	0.571648124229907	0.854402881370189	0.0986227438689073	0.528092673
272	Disorders_of_lipoid_metabolism	endocrine/metabolic	ONECUT1	15:53092520:G:C	0	0	HPO	0.648340018720311	2.77523663301764e-07	4.986e-06	0.625255209839944	0.038595052078337	1.0634884033018e-05	5.64274681848898e-08	1.36005155e-05
272	Disorders_of_lipoid_metabolism	endocrine/metabolic	TMOD3	15:53092520:G:C	0	0	HPO	6.08590514127256e-05	0.715329712129137	0.35859	0.947333574781774	0.336772536870494	0.23584998103686	0.549805769193387	0.651706659
272	Disorders_of_lipoid_metabolism	endocrine/metabolic	WDR72	15:53092520:G:C	0	0	HPO	0.000797379365960745	0.25797226471707	0.10757	0.0902182289983351	0.797061441658631	0.0523147399242189	0.949120986731925
272	Disorders_of_lipoid_metabolism	endocrine/metabolic	AC011511.1	19:11191677:T:A	0	0	ClinVar && HPO	0.000428277160801759	0.0894946444603245				0.0894946444603245
272	Disorders_of_lipoid_metabolism	endocrine/metabolic	ACP5	19:11191677:T:A	0	0	ClinVar && HPO	0.00716906526767174	2.10287385002771e-13	7.927e-14	0.278406495391848	0.176351297670585	8.95907058461211e-14	0.739706729364436	0.0918420939
272	Disorders_of_lipoid_metabolism	endocrine/metabolic	ANGPTL6	19:11191677:T:A	0	0	ClinVar && HPO	5.08500221436393e-05	0.948317756907032	0.056388	0.745592037939805	0.99013703313041	0.786227655889523	0.823606208385921	0.576255192
272	Disorders_of_lipoid_metabolism	endocrine/metabolic	ANGPTL8	19:11191677:T:A	0	0	ClinVar && HPO	0.209194675256521	1.2656599999999e-14	6.32830000000001e-15			0.0768543857081305
272	Disorders_of_lipoid_metabolism	endocrine/metabolic	AP1M2	19:11191677:T:A	0	0	ClinVar && HPO	0.00619941714637112	3.53047676035592e-13	7.06100000000002e-14	0.00264771453835366	0.5133	1.07363744951263e-08	1.20806520584819e-05	8.18827604e-05
272	Disorders_of_lipoid_metabolism	endocrine/metabolic	ATG4D	19:11191677:T:A	0	0	ClinVar && HPO	0.00464920054486173	3.49236094852476e-06	7.02990000000001e-07	0.00045489623882624	0.00014829402161137	0.00389135409897917	0.301586131975027	0.000333341446
272	Disorders_of_lipoid_metabolism	endocrine/metabolic	C19orf38	19:11191677:T:A	0	0	ClinVar && HPO	0.0867903359930325	1.77103533542807e-14	1.1657e-14	0.00236506789110763	0.545516998328999	5.08814263272358e-15	2.9633e-06	8.43596328e-08
272	Disorders_of_lipoid_metabolism	endocrine/metabolic	C19orf66	19:11191677:T:A	0	0	ClinVar && HPO	4.77854193269762e-05	0.03922805145107	0.06442	0.204984183507212	0.865080920721404	0.0082823507954528	0.855341082406772	0.640654633
272	Disorders_of_lipoid_metabolism	endocrine/metabolic	CARM1	19:11191677:T:A	0	0	ClinVar && HPO	0.123085012969347	4.6629498815901e-14	9.3259e-15	0.417562532670144	0.16254	3.84974832866914e-07	7.97757716071592e-06	1.76901338e-08
272	Disorders_of_lipoid_metabolism	endocrine/metabolic	CCDC151	19:11191677:T:A	0	0	ClinVar && HPO	0.0335087057760685	1.17129999999569e-13	2.3426e-14	0.720733462927363	0.157216000065419	0.0177700640076659	0.010233	0.000101642945
272	Disorders_of_lipoid_metabolism	endocrine/metabolic	CCDC159	19:11191677:T:A	0	0	ClinVar && HPO	0.0715878437111801	2.97140164900507e-14	1.3212e-14	0.893704532365163	0.888	1.08012371094328e-14	0.169978608971173	0.011763541
272	Disorders_of_lipoid_metabolism	endocrine/metabolic	CDC37	19:11191677:T:A	0	0	ClinVar && HPO	0.00100912667540026	1.28294378132684e-05	2.5643e-06	0.242157950591635	0.997	0.00897506133646924	0.956128091985834	0.514056897
272	Disorders_of_lipoid_metabolism	endocrine/metabolic	CDKN2D	19:11191677:T:A	0	0	ClinVar && HPO	0.00582620170220344	6.94199998058045e-11	1.3884e-11	0.497	0.695535127452579	0.0052959199002346	0.066305711531309	0.00011872357
272	Disorders_of_lipoid_metabolism	endocrine/metabolic	CNN1	19:11191677:T:A	0	0	ClinVar && HPO	0.010269776681706	2.18159999969695e-13	4.3632e-14	0.153382482793639	0.000447791777923598	0.00155257432329484	0.003327522905068	0.00781141056
272	Disorders_of_lipoid_metabolism	endocrine/metabolic	DNM2	19:11191677:T:A	0	0	ClinVar && HPO	0.026536875101054	7.3901214178985e-14	2.4647e-14	0.00048589417854461	0.8549	3.69208078337695e-14	0.0255428231313812	3.48648605e-06
272	Disorders_of_lipoid_metabolism	endocrine/metabolic	DNMT1	19:11191677:T:A	0	0	ClinVar && HPO	7.66270814473875e-05	0.000987761738197672	0.049359	0.860730616171499	0.638373624116069	0.000197963764135497	0.63494	0.23171089
272	Disorders_of_lipoid_metabolism	endocrine/metabolic	DOCK6	19:11191677:T:A	0	0	ClinVar && HPO	0.306376665806415	3.13462230442631e-14	7.66050000000002e-15	0.0373419460528875	0.765	3.4519577551246e-14	3.93336616181949e-05	4.25323532000001e-09
272	Disorders_of_lipoid_metabolism	endocrine/metabolic	ECSIT	19:11191677:T:A	0	0	ClinVar && HPO	0.0142565333020394	2.04834999569302e-13	4.09670000000001e-14	0.0936750807551939	0.0147136274968211	0.000330075643477535	2.07392567400927e-05	0.00330842862
272	Disorders_of_lipoid_metabolism	endocrine/metabolic	EIF3G	19:11191677:T:A	0	0	ClinVar && HPO	6.37947282715539e-05	2.10197069018802e-13	0.038044	0.255452003623315	0.882553447289754	4.2039413803783e-14	0.884979896395815	0.328690965
272	Disorders_of_lipoid_metabolism	endocrine/metabolic	ELAVL3	19:11191677:T:A	0	0	ClinVar && HPO	0.024609075040176	1.54874999999819e-13	3.09750000000001e-14	0.058927	0.169531154259598	0.0634727394328686	0.48365	0.00112014929
272	Disorders_of_lipoid_metabolism	endocrine/metabolic	ELOF1	19:11191677:T:A	0	0	ClinVar && HPO	0.00906939246508381	2.45914999892161e-13	4.9183e-14	0.395	0.63546	0.000113471673147732	0.00964447091372999	0.0101949068
272	Disorders_of_lipoid_metabolism	endocrine/metabolic	EPOR	19:11191677:T:A	0	0	ClinVar && HPO	0.0517133143332128	8.43749752808562e-14	1.6875e-14	0.769185490657723	0.995409833699351	0.00640915101006545	5.75999860858351e-08	0.00475412659
272	Disorders_of_lipoid_metabolism	endocrine/metabolic	FDX2	19:11191677:T:A	0	0	ClinVar && HPO	0.000448518781988001	1.05547723089091e-05	5.2774e-06			0.450049431237119
272	Disorders_of_lipoid_metabolism	endocrine/metabolic	ICAM1	19:11191677:T:A	0	0	ClinVar && HPO	0.000303035681094563	1.02708310911997e-05	0.034922	0.697420903614355	0.0187474471757307	2.05450720649274e-06	0.38018971863657	0.31528871
272	Disorders_of_lipoid_metabolism	endocrine/metabolic	ICAM3	19:11191677:T:A	0	0	ClinVar && HPO	0.000568647399759322	1.74238722681545e-05	4.3579e-06	0.668032700188848		0.00904304983648892	0.864837279053953	0.574209049
272	Disorders_of_lipoid_metabolism	endocrine/metabolic	ICAM4	19:11191677:T:A	0	0	ClinVar && HPO	0.000356085388690811	0.453206215826264		0.60363035576751	0.53	0.27094971417309		0.344761068
272	Disorders_of_lipoid_metabolism	endocrine/metabolic	ICAM5	19:11191677:T:A	0	0	ClinVar && HPO	0.000366981177019581	0.156156107800455	0.032789	0.665578117565433	0.857	0.26986678690404	0.191964669964763	0.413963296
272	Disorders_of_lipoid_metabolism	endocrine/metabolic	ILF3	19:11191677:T:A	0	0	ClinVar && HPO	0.014018183088948	1.81519987639391e-13	3.63040000000001e-14	0.049459803240094	1.06071808942189e-06	1.07192732573987e-06	0.0771891664008105	0.00115514314
272	Disorders_of_lipoid_metabolism	endocrine/metabolic	KANK2	19:11191677:T:A	0	0	ClinVar && HPO	0.434890936508174	1.31055319148937e-42	4.77399999999999e-15	0.000119833114494867	5.43879923366483e-11	2.62110638297874e-43	6.3190657961074e-11	1e-12
272	Disorders_of_lipoid_metabolism	endocrine/metabolic	KEAP1	19:11191677:T:A	0	0	ClinVar && HPO	0.00260894331442288	1.48231769134525e-06	9.9457e-07	0.840029334784768	0.24298	0.00142268430807563	4.22487134846726e-07	0.0250097569
272	Disorders_of_lipoid_metabolism	endocrine/metabolic	KRI1	19:11191677:T:A	0	0	ClinVar && HPO	0.00509635347444823	7.2073554603853e-11	1.4415e-11	0.0297147015230457	0.613	7.1881186797838e-07	0.191170925609907	0.000129635382
272	Disorders_of_lipoid_metabolism	endocrine/metabolic	LDLR	19:11191677:T:A	1	1	ClinVar && HPO	0.91978990421684	8.13918461538466e-43	3.3307e-16	3.9558e-24	2.24259999999786e-14	1.62783692307693e-43	0.00785668910327086	1e-12
272	Disorders_of_lipoid_metabolism	endocrine/metabolic	MRPL4	19:11191677:T:A	0	0	ClinVar && HPO	0.000250763573746277	0.128827969509123	0.037217	0.20045280392718	0.533612949671884	0.532135659633283	0.148013562292595	0.222328223
272	Disorders_of_lipoid_metabolism	endocrine/metabolic	P2RY11	19:11191677:T:A	0	0	ClinVar && HPO	6.16134726184601e-05	0.518297781697783	0.058253	0.885113283160733	0.950695969656726	0.0758036208529763	0.706192757137004	0.329509752
272	Disorders_of_lipoid_metabolism	endocrine/metabolic	PDE4A	19:11191677:T:A	0	0	ClinVar && HPO	0.00130405061636523	1.30840254987727e-05	2.6187e-06	0.463471986452151	0.274677458646439	0.010269376059299	0.0056771	0.520182014
272	Disorders_of_lipoid_metabolism	endocrine/metabolic	PLPPR2	19:11191677:T:A	0	0	ClinVar && HPO	0.0643222289910686	2.79779999999833e-14	1.3989e-14			0.0232754413355468
272	Disorders_of_lipoid_metabolism	endocrine/metabolic	PPAN	19:11191677:T:A	0	0	ClinVar && HPO	5.84627943542995e-05	0.326799764462185	0.053913	0.963493843244653	0.450386634061813	0.060177272162942	0.35878
272	Disorders_of_lipoid_metabolism	endocrine/metabolic	PPAN-P2RY11	19:11191677:T:A	0	0	ClinVar && HPO	5.84242216404215e-05	0.542349458719082		0.94593		0.0566185146234792		0.382767369
272	Disorders_of_lipoid_metabolism	endocrine/metabolic	PRKCSH	19:11191677:T:A	0	0	ClinVar && HPO	0.0288882598489303	6.05211493905322e-14	2.33150000000001e-14	0.00567408115266943	0.0357644602485867	2.51731252653636e-14	7.17498576537353e-06	0.000222779662
272	Disorders_of_lipoid_metabolism	endocrine/metabolic	QTRT1	19:11191677:T:A	0	0	ClinVar && HPO	0.0224669486190811	8.26019947905247e-14	2.7534e-14	0.17966989641637		4.36582980924703e-07		0.0050568471
272	Disorders_of_lipoid_metabolism	endocrine/metabolic	RAB3D	19:11191677:T:A	0	0	ClinVar && HPO	0.0897748867821248	6.38399999999928e-14	1.2768e-14	0.784527156586883	0.90682	0.0130379109656647	0.98127782165267	0.00749759617
272	Disorders_of_lipoid_metabolism	endocrine/metabolic	RAVER1	19:11191677:T:A	0	0	ClinVar && HPO	0.000477049642578254	3.83078485366921e-14	4.7668e-06	0.0318307001863803	0.57493	7.66156971966548e-15	0.00533608283736519	0.57903233
272	Disorders_of_lipoid_metabolism	endocrine/metabolic	RGL3	19:11191677:T:A	0	0	ClinVar && HPO	0.0481516439045967	1.04914999988931e-13	2.0983e-14	0.000233126442236269	0.571	0.00767083840323261	0.0016420157375609	0.000943816776000001
272	Disorders_of_lipoid_metabolism	endocrine/metabolic	S1PR2	19:11191677:T:A	0	0	ClinVar && HPO	0.000184906549194698	5.29481295602872e-14	0.041763	0.346456008560066	0.018133	1.05896259120658e-14	0.831601559315924	0.159877775
272	Disorders_of_lipoid_metabolism	endocrine/metabolic	S1PR5	19:11191677:T:A	0	0	ClinVar && HPO	0.00340472876639461	4.26688218170253e-06	8.535e-07	0.204353388653572	0.141339164680576	0.00894508093298758	0.0212102075403075	0.00501457508
272	Disorders_of_lipoid_metabolism	endocrine/metabolic	SLC44A2	19:11191677:T:A	0	0	ClinVar && HPO	0.00835044874205438	2.50909942016973e-13	5.0182e-14	0.010568053833537	0.0549210596032441	2.17164275285794e-07	0.00736119484585174	2.15100287e-05
272	Disorders_of_lipoid_metabolism	endocrine/metabolic	SMARCA4	19:11191677:T:A	0	0	ClinVar && HPO	0.301194211912202	7.8465267381837e-15	4.99600000000001e-15	1.89848999999998e-14	0.0619752394706023	8.60098777695095e-15	3.729599094085e-15	1e-12
272	Disorders_of_lipoid_metabolism	endocrine/metabolic	SPC24	19:11191677:T:A	0	0	ClinVar && HPO	0.603390920260295	1.3498308811674e-14	2.99760000000001e-15	0.543	0.507	2.7161697702779e-14	9.78313874939993e-08	1e-12
272	Disorders_of_lipoid_metabolism	endocrine/metabolic	SWSAP1	19:11191677:T:A	0	0	ClinVar && HPO	0.053033048667419	4.19789594951853e-14	1.5987e-14	0.246	0.514849281426671	3.0548335750144e-14		0.00652116084
272	Disorders_of_lipoid_metabolism	endocrine/metabolic	TIMM29	19:11191677:T:A	0	0	ClinVar && HPO	0.218126523832123	7.88790210439554e-15	6.4393e-15			1.0177447940812e-14
272	Disorders_of_lipoid_metabolism	endocrine/metabolic	TMED1	19:11191677:T:A	0	0	ClinVar && HPO	0.0832730759452246	5.82849973623934e-14	1.1657e-14	0.661	0.32518	2.57593065029239e-07	0.17146	2.77375183e-08
272	Disorders_of_lipoid_metabolism	endocrine/metabolic	TMEM205	19:11191677:T:A	0	0	ClinVar && HPO	0.0729668536893333	6.60588278114321e-14	1.3212e-14	0.73	0.664	2.28306393695035e-07	7.47000000000001e-10	0.0313238264
272	Disorders_of_lipoid_metabolism	endocrine/metabolic	TSPAN16	19:11191677:T:A	0	0	ClinVar && HPO	0.116323520500981	4.82944999997961e-14	9.65889999999999e-15	0.253169226405825	0.458027607769075	0.00229483177511739	0.69726	0.0146483266
272	Disorders_of_lipoid_metabolism	endocrine/metabolic	TYK2	19:11191677:T:A	0	0	ClinVar && HPO	0.000672357745311138	1.64097064243294e-05	3.2826e-06	0.522903400711019	0.429920499154402	0.0162731318658384	0.57277232787409	0.603555194
272	Disorders_of_lipoid_metabolism	endocrine/metabolic	YIPF2	19:11191677:T:A	0	0	ClinVar && HPO	0.204301180276903	2.19612499729788e-14	6.4393e-15	0.0068041600977818	0.411621091778671	1.38164750977135e-14	1.17758954369419e-05	1.7158289e-08
272	Disorders_of_lipoid_metabolism	endocrine/metabolic	ZGLP1	19:11191677:T:A	0	0	ClinVar && HPO	0.000425613032044638	2.97523734237652e-14	5.467e-06	0.00791089195060533	0.0748617476693035	5.95047469123471e-15	0.418642875247858	0.485021525
272	Disorders_of_lipoid_metabolism	endocrine/metabolic	ZNF433	19:11191677:T:A	0	0	ClinVar && HPO	8.7953701610257e-05	3.02243989973091e-14	0.13772	0.918480148539173	0.42851962623756	6.04487979946175e-15	0.273198030198213	0.282842716
272	Disorders_of_lipoid_metabolism	endocrine/metabolic	ZNF439	19:11191677:T:A	0	0	ClinVar && HPO	0.000462603612072126	6.00219285008717e-07	0.20191	0.842059078879113	0.130245415206507	1.20043905570305e-07	0.703838199120474	0.19459644
272	Disorders_of_lipoid_metabolism	endocrine/metabolic	ZNF440	19:11191677:T:A	0	0	ClinVar && HPO	0.000652812895743798	3.60660914989448e-14	0.23165	0.480003361541813	0.758652193662839	7.21321829978891e-15	0.645679602169824	0.57040303
272	Disorders_of_lipoid_metabolism	endocrine/metabolic	ZNF441	19:11191677:T:A	0	0	ClinVar && HPO	0.00104746742971733	3.78604531172289e-14	0.287	0.527956818760084	0.489312340695398	7.57209062344559e-15	0.83086655301092	0.836276581
272	Disorders_of_lipoid_metabolism	endocrine/metabolic	ZNF491	19:11191677:T:A	0	0	ClinVar && HPO	0.000770824374179038	1.44149205374834e-13	0.17576	0.568715550809726	0.421305377127974	2.88298410748789e-14	0.990987602180815	0.863701299
272	Disorders_of_lipoid_metabolism	endocrine/metabolic	ZNF627	19:11191677:T:A	0	0	ClinVar && HPO	0.00835312131324042	4.11686453813501e-14	4.9183e-14	0.361194554124668	0.59052576994739	9.88929687936221e-15	0.28801294412366	0.546136179
272	Disorders_of_lipoid_metabolism	endocrine/metabolic	ZNF653	19:11191677:T:A	0	0	ClinVar && HPO	0.0178518167004452	9.56626065599455e-15	3.58600000000001e-14	0.0333518092958463	0.220943506677157	2.56246003738264e-15		0.00280259888
272	Disorders_of_lipoid_metabolism	endocrine/metabolic	ZNF69	19:11191677:T:A	0	0	ClinVar && HPO	0.000313027347198359	0.0683585654391295	0.40516	0.103184266053728	0.0695729977092766	0.183561299197232	0.0233619915469132	0.0780502224
272	Disorders_of_lipoid_metabolism	endocrine/metabolic	ZNF700	19:11191677:T:A	0	0	ClinVar && HPO	0.000215605545072492	4.80737385631011e-14	0.15723	0.764775670817407	0.77401	9.61474771261975e-15	0.770731106439149
272	Disorders_of_lipoid_metabolism	endocrine/metabolic	ZNF763	19:11191677:T:A	0	0	ClinVar && HPO	0.000144569528506521	5.58925316552374e-14	0.13195	0.999990767515675	0.50349	1.11785063175142e-14	0.188576927380975	0.124982348
272	Disorders_of_lipoid_metabolism	endocrine/metabolic	ZNF823	19:11191677:T:A	0	0	ClinVar && HPO	0.001654874671849	3.06200257777311e-07	0.23763	0.865946891088337	0.63527493478386	6.12399701930433e-08	0.940656299200439	0.877680242
272	Disorders_of_lipoid_metabolism	endocrine/metabolic	ZNF844	19:11191677:T:A	0	0	ClinVar && HPO	5.33642239503785e-05	4.03444868245207e-14	0.11664	0.390728473631918	0.40005	1.00861217061313e-14		0.244173875
272	Disorders_of_lipoid_metabolism	endocrine/metabolic	ZNF878	19:11191677:T:A	0	0	ClinVar && HPO	6.57645249182188e-05	4.27254759295703e-14	0.11767	0.4899624894288	0.784	1.0681368982393e-14		0.242873184
272	Disorders_of_lipoid_metabolism	endocrine/metabolic	APOC1	19:45412079:C:T	0	0	ClinVar && HPO	0.947195278079959	2.3200830324373e-69	5.55110000000001e-16	0.987	0.795	4.6401660648746e-70	0.83062	1e-12
272	Disorders_of_lipoid_metabolism	endocrine/metabolic	APOC2	19:45412079:C:T	1	1	ClinVar && HPO	0.689630039376925	8.5265746368011e-64	1.6653e-15	0.57484391823222	0.20305568125171	1.70531492736022e-64	0.495960148122944	1e-12
272	Disorders_of_lipoid_metabolism	endocrine/metabolic	APOC4	19:45412079:C:T	0	0	ClinVar && HPO	0.715939222787052	2.03635800988782e-15	1.4433e-15	0.0992967156207969	0.173251896084537	5.67469595566987e-16	3.3519999999814e-12
272	Disorders_of_lipoid_metabolism	endocrine/metabolic	APOC4-APOC2	19:45412079:C:T	1	0	ClinVar && HPO	0.715939222787052	2.66423689366708e-69		0.06928		1.33211844683354e-69		1e-12
272	Disorders_of_lipoid_metabolism	endocrine/metabolic	APOE	19:45412079:C:T	1	1	ClinVar && HPO	0.969785854901855	1.3963e-129	5.55110000000001e-16	2.79260000000001e-130	0.0911863945859652	1.14978065265841e-70	1.68414960006788e-15	1e-12
272	Disorders_of_lipoid_metabolism	endocrine/metabolic	BCAM	19:45412079:C:T	0	0	ClinVar && HPO	0.368752349434724	1.92823274999691e-26	3.4417e-15	5.15759213494477e-08	0.21132	3.85646549999814e-27	2.62503000039498e-10	1e-12
272	Disorders_of_lipoid_metabolism	endocrine/metabolic	BCL3	19:45412079:C:T	0	0	ClinVar && HPO	0.199653882326412	2.25749502233139e-14	7.21640000000001e-15	0.0957492888208383	0.7179	2.5897145219452e-14		3.20321103e-07
272	Disorders_of_lipoid_metabolism	endocrine/metabolic	BHMG1	19:45412079:C:T	0	0	ClinVar && HPO	0.00026275198329893	0.0265374876322557	0.023279			0.03085334033026
272	Disorders_of_lipoid_metabolism	endocrine/metabolic	BLOC1S3	19:45412079:C:T	0	0	ClinVar && HPO	0.0672566083433019	9.4329908196425e-14	1.8874e-14	0.0703700798956804	0.178124013805181	4.44076476972681e-11	0.614881845145545	0.00445238771
272	Disorders_of_lipoid_metabolism	endocrine/metabolic	CBLC	19:45412079:C:T	0	0	ClinVar && HPO	0.269946901617482	1.75171186242009e-14	5.44010000000001e-15	6.04377101728123e-08		2.24578348685976e-14	0.0024039	6.12709883000002e-12
272	Disorders_of_lipoid_metabolism	endocrine/metabolic	CD3EAP	19:45412079:C:T	0	0	ClinVar && HPO	0.00691626081530791	8.04063767864852e-13	1.6087e-13	0.666753587686409	0.0699397825462906	4.5190502225811e-10	0.153012806629523	0.080728505
272	Disorders_of_lipoid_metabolism	endocrine/metabolic	CEACAM16	19:45412079:C:T	0	0	ClinVar && HPO	0.1228759462044	4.17373049349381e-14	1.0436e-14	0.0689559628064768	0.197646041206616	6.50584439127558e-11		1.95103156e-10
272	Disorders_of_lipoid_metabolism	endocrine/metabolic	CEACAM19	19:45412079:C:T	0	0	ClinVar && HPO	0.0849799442782474	6.54881440041466e-14	1.3101e-14	1.00427713220219e-05	3.12629166849535e-05	5.08997486677595e-11	0.00133862605242891	2.17317342e-09
272	Disorders_of_lipoid_metabolism	endocrine/metabolic	CEACAM20	19:45412079:C:T	0	0	ClinVar && HPO	0.0171887530755338	6.48379999999968e-14	3.2419e-14	0.359358109049286				0.00478905646
272	Disorders_of_lipoid_metabolism	endocrine/metabolic	CKM	19:45412079:C:T	0	0	ClinVar && HPO	0.0187618448628863	2.27039951534303e-13	4.5408e-14	0.115385919296486	0.0965	0.0143289299151905	2.1272e-07	0.00950864672
272	Disorders_of_lipoid_metabolism	endocrine/metabolic	CLASRP	19:45412079:C:T	0	0	ClinVar && HPO	0.271935601475308	1.78696327637954e-14	6.88340000000001e-15	0.158521599276648	0.32686066560076	1.27280884920124e-14		0.0215410002
272	Disorders_of_lipoid_metabolism	endocrine/metabolic	CLPTM1	19:45412079:C:T	0	0	ClinVar && HPO	0.632781562076775	2.22848437500002e-60	2.2204e-15	0.00677664493265543	0.0184943247475797	4.45696875000005e-61	0.593845506661502	1e-12
272	Disorders_of_lipoid_metabolism	endocrine/metabolic	DMPK	19:45412079:C:T	0	0	ClinVar && HPO	0.000182463573887586	0.0155677798217435	0.024674	0.0123916798804431	0.874460089181613	0.0262272944991488	0.00590527916669387	0.00627508918000001
272	Disorders_of_lipoid_metabolism	endocrine/metabolic	DMWD	19:45412079:C:T	0	0	ClinVar && HPO	0.000159852347008209	2.825006427827e-10	0.025389	0.0229968881007672	0.094277	5.65001290566202e-11	0.0156989845954593	0.00201178697
272	Disorders_of_lipoid_metabolism	endocrine/metabolic	EML2	19:45412079:C:T	0	0	ClinVar && HPO	0.000928695170013172	8.39516883557852e-05	1.6946e-05	0.384563784267349	0.613792224418223	0.00901345382687871	0.00229273813810764	0.000608814747
272	Disorders_of_lipoid_metabolism	endocrine/metabolic	ERCC1	19:45412079:C:T	0	0	ClinVar && HPO	0.00683895730334107	2.93479711641492e-08	5.86960000000001e-09	0.097279443305831	0.0849582601825389	0.00655172649872438	0.85971630273059	0.0198351192
272	Disorders_of_lipoid_metabolism	endocrine/metabolic	ERCC2	19:45412079:C:T	0	0	ClinVar && HPO	0.0121532336569601	3.01425000001977e-13	6.02850000000001e-14	0.937755501991894	0.00743936648849427	0.0567405697618777	0.995913748196252	0.0488449499
272	Disorders_of_lipoid_metabolism	endocrine/metabolic	EXOC3L2	19:45412079:C:T	0	0	ClinVar && HPO	0.0479306550067775	1.43091217847345e-13	2.8644e-14	0.178299958923482	0.63208	3.18266526770903e-11	0.868211532002593	0.000557578911
272	Disorders_of_lipoid_metabolism	endocrine/metabolic	FBXO46	19:45412079:C:T	0	0	ClinVar && HPO	0.000329451963726987	1.13939564446988e-10	0.022021	0.925995160233914	0.0456057546488207	2.2787912920826e-11	0.14003	0.00166294937
272	Disorders_of_lipoid_metabolism	endocrine/metabolic	FOSB	19:45412079:C:T	0	0	ClinVar && HPO	0.00372853456701075	2.20979938352467e-08	5.5245e-09	0.308077767325465	0.7542206055326	0.0193706859345734		0.0114107934
272	Disorders_of_lipoid_metabolism	endocrine/metabolic	FOXA3	19:45412079:C:T	0	0	ClinVar && HPO	7.1081745367928e-05	0.0439641476281679	0.034827	0.0292787630097151	0.0344901054717485	0.0648767537056749	0.14789	0.00229150737
272	Disorders_of_lipoid_metabolism	endocrine/metabolic	GEMIN7	19:45412079:C:T	0	0	ClinVar && HPO	0.18200156373349	2.31508783295188e-14	9.3259e-15		0.00639061835680635	1.5255212818002e-14	6.82851832413457e-07	0.05384802
272	Disorders_of_lipoid_metabolism	endocrine/metabolic	GIPR	19:45412079:C:T	0	0	ClinVar && HPO	0.000503347384997256	9.57578125385694e-05	1.9294e-05	0.793529559030936	0.0230772976866044	0.00519656968956494	0.00649492923087093	0.00925001409
272	Disorders_of_lipoid_metabolism	endocrine/metabolic	GPR4	19:45412079:C:T	0	0	ClinVar && HPO	0.00110332161407718	3.3881937248391e-05	1.299e-05	1.49e-05	0.000302071054079371	0.0065957691398123	0.0766255238593416	0.000366581018
272	Disorders_of_lipoid_metabolism	endocrine/metabolic	IGSF23	19:45412079:C:T	0	0	ClinVar && HPO	0.0522670042965177	1.04794611238791e-14	1.8652e-14	0.369001852822909	0.66415517383533	2.36121812609968e-15	0.1635	6.23580165000001e-08
272	Disorders_of_lipoid_metabolism	endocrine/metabolic	IRF2BP1	19:45412079:C:T	0	0	ClinVar && HPO	5.84195478896427e-05	0.134606452508986	0.050475	0.270240101515102	0.623	0.137926104491775		0.0047883613
272	Disorders_of_lipoid_metabolism	endocrine/metabolic	KLC3	19:45412079:C:T	0	0	ClinVar && HPO	0.0143195434491569	2.40919999992439e-13	4.8184e-14	0.00326383749117891	0.644	0.00281603195029464	0.888666837511296	0.0178257998
272	Disorders_of_lipoid_metabolism	endocrine/metabolic	MARK4	19:45412079:C:T	0	0	ClinVar && HPO	0.181832380961401	6.54884942004427e-14	2.95320000000001e-14	0.995773404342222	0.00617131430461046	2.35362147974403e-14	0.0133528912988309	0.00105161789
272	Disorders_of_lipoid_metabolism	endocrine/metabolic	MYPOP	19:45412079:C:T	0	0	ClinVar && HPO	5.47907047361925e-05	0.0473818942815869	0.059668	0.565287923504094	0.0405	0.78663978661303	0.0146436199200312	0.00792703576
272	Disorders_of_lipoid_metabolism	endocrine/metabolic	NECTIN2	19:45412079:C:T	0	0	ClinVar && HPO	0.534475172259004	5.22239213114521e-33	2.2204e-15			2.61119606557261e-33
272	Disorders_of_lipoid_metabolism	endocrine/metabolic	NKPD1	19:45412079:C:T	0	0	ClinVar && HPO	0.0898790860746975	8.32423160205692e-14	1.6653e-14	0.457034264961458	0.012894	6.11107192483132e-11	0.0268687267932546	0.018718624
272	Disorders_of_lipoid_metabolism	endocrine/metabolic	OPA3	19:45412079:C:T	0	0	ClinVar && HPO	0.00205791900194562	1.36513067451565e-13	1.3185e-05	0.00897377543092807	0.00337676956848751	2.73026135489817e-14	0.000407686590033249	0.000238109631
272	Disorders_of_lipoid_metabolism	endocrine/metabolic	PPM1N	19:45412079:C:T	0	0	ClinVar && HPO	0.00302888716257407	3.1013703881075e-08	6.2028e-09	0.663143583294975	0.63148	0.00507458631772261	0.000743268633081775	0.0110091049
272	Disorders_of_lipoid_metabolism	endocrine/metabolic	PPP1R13L	19:45412079:C:T	0	0	ClinVar && HPO	0.00902163227073767	7.60499999996947e-13	1.521e-13	0.349214877783391	0.722171906360567	0.0335044162381492	0.702461852638291	0.0656056507
272	Disorders_of_lipoid_metabolism	endocrine/metabolic	PPP1R37	19:45412079:C:T	0	0	ClinVar && HPO	0.161096776227808	5.21624879368533e-14	1.0436e-14	0.975274830660916	0.301420854666461	3.10852992549638e-11	0.350497600852605	0.0363281842
272	Disorders_of_lipoid_metabolism	endocrine/metabolic	PVR	19:45412079:C:T	0	0	ClinVar && HPO	0.0706646380662462	4.78432394718057e-14	1.521e-14	1.30457544698017e-06	1.36869768949056e-06	2.57986272398844e-14	0.000487586401452277	2.21801322e-08
272	Disorders_of_lipoid_metabolism	endocrine/metabolic	QPCTL	19:45412079:C:T	0	0	ClinVar && HPO	0.000395001893264482	1.8032043618262e-13	0.019029	0.0860256989954646	0.390975714180938	3.60640872366126e-14	0.243837421453659	0.00580299961
272	Disorders_of_lipoid_metabolism	endocrine/metabolic	RELB	19:45412079:C:T	0	0	ClinVar && HPO	0.396099435302127	1.05246627622016e-14	4.885e-15	0.345265760738234	0.17434	5.70283465135376e-15		0.00688226846
272	Disorders_of_lipoid_metabolism	endocrine/metabolic	RSPH6A	19:45412079:C:T	0	0	ClinVar && HPO	0.000140698676560065	0.0785966366555988	0.027626	0.105748334456922	0.851769822388873	0.0793405071967778	0.08844	0.000967571169
272	Disorders_of_lipoid_metabolism	endocrine/metabolic	RTN2	19:45412079:C:T	0	0	ClinVar && HPO	0.0031363988508468	2.59775429095866e-08	6.49440000000002e-09	0.00691690364519805		0.0059003641767371	0.0407851296723461	0.0117802766
272	Disorders_of_lipoid_metabolism	endocrine/metabolic	SIX5	19:45412079:C:T	0	0	ClinVar && HPO	0.000191688289004588	1.57395540809444e-10	0.024591	0.00547133416367619	0.0522032454075803	3.1479108414023e-11	0.0807323446106428	0.00738899008
272	Disorders_of_lipoid_metabolism	endocrine/metabolic	SNRPD2	19:45412079:C:T	0	0	ClinVar && HPO	0.000415374514547166	4.73029725306485e-10	0.016894	0.0752168843387623	0.04438	9.46059469876636e-11	0.00828590304391021	0.00661209462
272	Disorders_of_lipoid_metabolism	endocrine/metabolic	SYMPK	19:45412079:C:T	0	0	ClinVar && HPO	0.000115540435310613	0.0205813470468432	0.035168	0.00777372412645908	0.0266959842471326	0.087609017642422	0.02683810320673	0.000946280742
272	Disorders_of_lipoid_metabolism	endocrine/metabolic	TOMM40	19:45412079:C:T	0	0	ClinVar && HPO	0.833159648763942	2.02710000000003e-68	4.4409e-16	4.05420000000006e-69	2.69959999934703e-10	1.12979411882368e-15	0.00277051338911422	1e-12
272	Disorders_of_lipoid_metabolism	endocrine/metabolic	TRAPPC6A	19:45412079:C:T	0	0	ClinVar && HPO	0.0787820578738713	9.3561903009531e-14	1.8763e-14	0.196076949629432	0.13267	6.93608400105471e-12	0.49895375719531	0.00368459712
272	Disorders_of_lipoid_metabolism	endocrine/metabolic	VASP	19:45412079:C:T	0	0	ClinVar && HPO	0.00253495346274251	3.42719363379732e-08	6.85439999999999e-09	0.067435321574681	0.463034922370935	0.0044813296831353	0.0303072589742701	0.00456009557
272	Disorders_of_lipoid_metabolism	endocrine/metabolic	ZNF112	19:45412079:C:T	0	0	ClinVar && HPO	0.00298633020973424	3.26699999948171e-12	1.089e-12			0.103725793355593	0.00733105721934656
272	Disorders_of_lipoid_metabolism	endocrine/metabolic	ZNF155	19:45412079:C:T	0	0	ClinVar && HPO	8.26703123856935e-05	2.80914801692115e-13	0.014517	0.0498036512569506	0.61305	5.61829603389387e-14	0.0131949496178975	0.0687984148
272	Disorders_of_lipoid_metabolism	endocrine/metabolic	ZNF180	19:45412079:C:T	0	0	ClinVar && HPO	0.0131105241640959	1.06757945791487e-13	3.86360000000001e-14	0.0335713173880322	0.0903790491358372	4.77274005042659e-14	0.0598013277160224	0.018296458
272	Disorders_of_lipoid_metabolism	endocrine/metabolic	ZNF221	19:45412079:C:T	0	0	ClinVar && HPO	6.99982721353695e-05	0.0801360509142071	0.017114	0.906899421232577	0.45768528750567	0.127146107876066	0.171233100529527	0.0481694114
272	Disorders_of_lipoid_metabolism	endocrine/metabolic	ZNF222	19:45412079:C:T	0	0	ClinVar && HPO	0.000146886555561096	8.46721568104269e-11	0.012026	0.75528737850946	0.422	2.11680392387455e-11
272	Disorders_of_lipoid_metabolism	endocrine/metabolic	ZNF223	19:45412079:C:T	0	0	ClinVar && HPO	0.000190551130087642	3.11055109711465e-13	0.0091251	0.511059299395587	0.466708485757382	6.22110219427247e-14	0.339765003384956	0.152644998
272	Disorders_of_lipoid_metabolism	endocrine/metabolic	ZNF224	19:45412079:C:T	0	0	ClinVar && HPO	0.000292844150505152	1.18590195245303e-13	0.0026109	0.00604581537695501	0.84	2.37180390493683e-14	0.19302	0.18366097
272	Disorders_of_lipoid_metabolism	endocrine/metabolic	ZNF225	19:45412079:C:T	0	0	ClinVar && HPO	0.000350044594058944	2.20090910449957e-13	0.0019292	0.247447964511646	0.0681631905775053	4.40181820910611e-14	0.061268534368702	0.135284468
272	Disorders_of_lipoid_metabolism	endocrine/metabolic	ZNF226	19:45412079:C:T	0	0	ClinVar && HPO	0.000594060138773499	0.0106803279229113	0.0030444	0.280839147856527	0.024861781583693	0.247453767291601		0.174200438
272	Disorders_of_lipoid_metabolism	endocrine/metabolic	ZNF227	19:45412079:C:T	0	0	ClinVar && HPO	0.000908432473820969	0.00712969926409051	0.001804	0.250884350973212	0.707365965919971	0.155897938480589		0.0175927985
272	Disorders_of_lipoid_metabolism	endocrine/metabolic	ZNF229	19:45412079:C:T	0	0	ClinVar && HPO	0.00741730125667888	2.60899999980461e-13	5.218e-14	0.880459572530856	0.750780686687479	0.000690408918354857	0.679874980464787	0.0494292345
272	Disorders_of_lipoid_metabolism	endocrine/metabolic	ZNF230	19:45412079:C:T	0	0	ClinVar && HPO	0.000117415691625524	7.53736405881235e-14	0.013497	0.666116220372443	0.50869406905199	1.50747281176489e-14	0.029230380040527	0.151040921
272	Disorders_of_lipoid_metabolism	endocrine/metabolic	ZNF233	19:45412079:C:T	0	0	ClinVar && HPO	0.00153310528866426	1.45204998366553e-10	2.9041e-11	0.0386988127565792	0.0168669219788222	0.0886762472468167	0.00343124061845451	0.00536725788
272	Disorders_of_lipoid_metabolism	endocrine/metabolic	ZNF234	19:45412079:C:T	0	0	ClinVar && HPO	0.000469571491191303	7.85540249898387e-14	0.0039056	0.855639640797503	0.554894439912129	1.57108049980305e-14	0.168392628156778	0.130222216
272	Disorders_of_lipoid_metabolism	endocrine/metabolic	ZNF235	19:45412079:C:T	0	0	ClinVar && HPO	0.00112275476720261	5.84499965419822e-11	1.169e-11	0.0209088721758508	0.033111	0.0454706961011453	0.000201563595723029	0.00911527824
272	Disorders_of_lipoid_metabolism	endocrine/metabolic	ZNF284	19:45412079:C:T	0	0	ClinVar && HPO	0.000234555106957266	3.58160771734037e-13	0.0061827	0.946360187587658	0.0961833132365388	7.16321543476852e-14	0.0557847890350125	0.164618746
272	Disorders_of_lipoid_metabolism	endocrine/metabolic	ZNF285	19:45412079:C:T	0	0	ClinVar && HPO	0.00521513658539944	6.25382217444303e-14	1.0614e-13	0.0549249310746025	0.1694	1.41784467768584e-14	0.518043300772194	0.0647062378
272	Disorders_of_lipoid_metabolism	endocrine/metabolic	ZNF296	19:45412079:C:T	0	0	ClinVar && HPO	0.196559518579786	3.24776254107072e-14	9.21490000000002e-15	0.0872537110920873	0.21414	2.20107987645596e-14	0.000449605338657014	0.0519738747
272	Disorders_of_lipoid_metabolism	endocrine/metabolic	ZNF45	19:45412079:C:T	0	0	ClinVar && HPO	4.75856172975598e-05	2.4539204541073e-13	0.017874	0.051787399636934	0.111855895818778	4.90784090824067e-14	0.0404043611789854	0.019600091
272	Disorders_of_lipoid_metabolism	endocrine/metabolic	ACOT11	1:55505647:G:T	0	0	ClinVar && HPO	0.00689354370735914	1.73074999993943e-11	3.46150000000001e-12	0.171979819524563	0.765669252426812	0.848221704866692	0.0682742789554508	0.433399414
272	Disorders_of_lipoid_metabolism	endocrine/metabolic	AL357673.1	1:55505647:G:T	0	0	ClinVar && HPO	0.000114735623761086	0.738738665577031				0.757769440083703	0.717325705087273
272	Disorders_of_lipoid_metabolism	endocrine/metabolic	BSND	1:55505647:G:T	0	0	ClinVar && HPO	0.663378209305945	4.8172188924783e-13	9.63670000000002e-14	0.447075254603739	0.685331550583458	4.10412734072966e-10	0.915555340184684	2.97820425e-06
272	Disorders_of_lipoid_metabolism	endocrine/metabolic	CDCP2	1:55505647:G:T	0	0	ClinVar && HPO	0.000115059634861021	0.266020934491253	0.46965	0.148598246109866	0.880561818131909	0.0765932144999197		0.307357801
272	Disorders_of_lipoid_metabolism	endocrine/metabolic	CYB5RL	1:55505647:G:T	0	0	ClinVar && HPO	0.000166048606869843	1.43838472758534e-09	0.063944	0.967132961887687	0.727635184130041	2.876769438918e-10	0.681938322813932	0.452614478
272	Disorders_of_lipoid_metabolism	endocrine/metabolic	DHCR24	1:55505647:G:T	0	1	ClinVar && HPO	0.149059458842914	1.96174417239414e-12	3.92570000000001e-13	0.107293906405129	0.318976754484262	6.96421338173154e-10	0.0210659737153844	0.0250799284
272	Disorders_of_lipoid_metabolism	endocrine/metabolic	FAM151A	1:55505647:G:T	0	0	ClinVar && HPO	0.0134615204570142	1.10909999995204e-11	2.2182e-12	0.593824726009348	0.054618	0.303134918497589	0.491522904000133	0.285734889
272	Disorders_of_lipoid_metabolism	endocrine/metabolic	LEXM	1:55505647:G:T	0	0	ClinVar && HPO	0.0964134079903998	1.39355999998402e-12	6.96779999999999e-13			0.0600450687402094
272	Disorders_of_lipoid_metabolism	endocrine/metabolic	MROH7	1:55505647:G:T	0	0	ClinVar && HPO	0.0186445761172944	5.98259999986076e-12	1.99420000000001e-12			0.483349940435992	0.0848409440767215
272	Disorders_of_lipoid_metabolism	endocrine/metabolic	MRPL37	1:55505647:G:T	0	0	ClinVar && HPO	0.000191747721585753	0.101103137773494	0.1467	0.706971947324808	0.566525520493886	0.020815424479626	0.765528167952357	0.659156774
272	Disorders_of_lipoid_metabolism	endocrine/metabolic	PARS2	1:55505647:G:T	0	0	ClinVar && HPO	0.0589680209392545	3.69083999982823e-12	9.22710000000002e-13	0.172033974444562	0.0626317427124003	0.0338324609752014		0.227121764
272	Disorders_of_lipoid_metabolism	endocrine/metabolic	PCSK9	1:55505647:G:T	1	1	ClinVar && HPO	0.995749060928915	6.18494999924866e-24	1.1546e-14	1.23699e-24	0.110772810278181	9.48421827467884e-14	9.49199584141539e-13	6.10075465e-08
272	Disorders_of_lipoid_metabolism	endocrine/metabolic	SSBP3	1:55505647:G:T	0	0	ClinVar && HPO	0.000290060800518024	0.394076474194577	0.29931	0.19486522884358	0.0914506854997476	0.918134766200471	0.502596367399018	0.819729084
272	Disorders_of_lipoid_metabolism	endocrine/metabolic	TCEANC2	1:55505647:G:T	0	0	ClinVar && HPO	5.20206397429686e-05	0.850298516633077	0.43052	0.59491	0.366154400110405	0.591228843949477	0.967965065441598	0.42609335
272	Disorders_of_lipoid_metabolism	endocrine/metabolic	TMEM61	1:55505647:G:T	0	0	ClinVar && HPO	0.553319326596426	2.14614412897249e-13	1.4722e-13	0.681389908768859	0.715586264012411	6.05875495854975e-14	0.873353211743476	0.000119794147
272	Disorders_of_lipoid_metabolism	endocrine/metabolic	TTC22	1:55505647:G:T	0	0	ClinVar && HPO	0.0740792361387015	3.59989999937849e-12	7.19980000000001e-13	0.0454477889158998	0.00577746342629377	0.0375633581686686	0.0539035660038427	0.0254128169
272	Disorders_of_lipoid_metabolism	endocrine/metabolic	TTC4	1:55505647:G:T	0	0	ClinVar && HPO	0.0391044111976542	6.33950130828489e-12	1.2679e-12	0.835061756714146	0.999993862149774	0.886621271628311	0.00581338986294473	0.471705061
272	Disorders_of_lipoid_metabolism	endocrine/metabolic	USP24	1:55505647:G:T	0	0	ClinVar && HPO	0.768088744327789	2.03504997532713e-12	4.07010000000001e-13	0.000531914181155681	3.98089178625519e-05	0.00040925264768731	0.00290351331136508	4.26883635e-06
272	Disorders_of_lipoid_metabolism	endocrine/metabolic	ALG6	1:63048277:A:C	0	0	ClinVar && HPO	0.000389814333556766	0.99989199879573	0.18697	0.999978386081909	0.678814534976393	0.967777485581185	0.607875054049794	0.543186068
272	Disorders_of_lipoid_metabolism	endocrine/metabolic	ANGPTL3	1:63048277:A:C	1	1	ClinVar && HPO	0.861732828583097	3.88269752909559e-09	8.18659999999999e-09	0.0612955163860559	0.679509151609911	9.04205004014659e-09	9.4785e-10	3.80204757000001e-10
272	Disorders_of_lipoid_metabolism	endocrine/metabolic	ATG4C	1:63048277:A:C	0	0	ClinVar && HPO	0.133281746054554	2.60431500497256e-08	7.24520000000001e-08	0.579108095919118	0.0706438749741119	1.15069150449891e-08	1.09549970665213e-08	0.00589504575
272	Disorders_of_lipoid_metabolism	endocrine/metabolic	DOCK7	1:63048277:A:C	1	0	ClinVar && HPO	0.27718226300141	5.88427023067322e-09	2.3494e-08	3.09990000116255e-08	0.231565987889022	4.13781067834536e-09	1.87537679234304e-09	4.14449253000001e-10
272	Disorders_of_lipoid_metabolism	endocrine/metabolic	EFCAB7	1:63048277:A:C	0	0	ClinVar && HPO	8.20928199716155e-05	0.335535352141131	0.26955	0.617488127875212	0.577359473756998	0.242071636793829	0.183288232437036	0.399111564
272	Disorders_of_lipoid_metabolism	endocrine/metabolic	FOXD3	1:63048277:A:C	0	0	ClinVar && HPO	0.000608599586457294	0.885476196203214	0.082864	0.586300394339768	0.61517	0.976859879286972		0.94122866
272	Disorders_of_lipoid_metabolism	endocrine/metabolic	ITGB3BP	1:63048277:A:C	0	0	ClinVar && HPO	0.000187517196892412	0.750089070670483	0.27695	0.489734031467625	0.338370557639171	0.961095263661096	0.168767140175808	0.410905233
272	Disorders_of_lipoid_metabolism	endocrine/metabolic	KANK4	1:63048277:A:C	0	0	ClinVar && HPO	0.0315475294160765	1.79872124069867e-07	7.0857e-08	0.502292260552791	0.794139112303764	7.30749174264863e-08	0.0805970812594301	0.243405437
272	Disorders_of_lipoid_metabolism	endocrine/metabolic	L1TD1	1:63048277:A:C	0	0	ClinVar && HPO	0.0206975488244524	8.63808070160886e-07	1.7276e-07	0.962530140324484	0.966614833536341	0.59153123217419	0.244151258988282	0.421705292
272	Disorders_of_lipoid_metabolism	endocrine/metabolic	PATJ	1:63048277:A:C	0	0	ClinVar && HPO	0.00022457967813664	0.664979075531701	0.53528			0.754597775551766
272	Disorders_of_lipoid_metabolism	endocrine/metabolic	TM2D1	1:63048277:A:C	0	0	ClinVar && HPO	0.000121500764867223	1.91309234952253e-07	0.65264	0.864747525065899	0.176547688195545	3.82618452531027e-08	0.297592444613182	0.224395595
272	Disorders_of_lipoid_metabolism	endocrine/metabolic	USP1	1:63048277:A:C	0	0	ClinVar && HPO	0.231519772207344	1.43594744832433e-08	9.04150000000001e-09	0.0211720790348532	5.72639605123261e-09	1.96533380715978e-08	8.27188241859339e-08	8.70863714000001e-10
272	Disorders_of_lipoid_metabolism	endocrine/metabolic	APOB	2:21419650:G:A	1	1	ClinVar && HPO	0.141778400525788	4.92550457660814e-22	4.4409e-16	1.17749095035837e-19	1.72399787863275e-07	2.6369314442457e-20	9.89626096520005e-23	1e-12
272	Disorders_of_lipoid_metabolism	endocrine/metabolic	GDF7	2:21419650:G:A	0	0	ClinVar && HPO	0.00395703607446694	1.78744999999615e-13	3.57490000000001e-14	0.127623837526927	0.12266	0.122970193007436	0.0266862229337609	0.287742594
272	Disorders_of_lipoid_metabolism	endocrine/metabolic	HS1BP3	2:21419650:G:A	0	0	ClinVar && HPO	0.00136798010912608	2.00395000000132e-13	4.0079e-14	0.872467972486684	0.66723	0.298029266853715	0.898404736339024	0.428646062
272	Disorders_of_lipoid_metabolism	endocrine/metabolic	LDAH	2:21419650:G:A	0	0	ClinVar && HPO	0.00470673884670757	1.11021999999973e-14	5.55110000000001e-15			0.0232433545398993
272	Disorders_of_lipoid_metabolism	endocrine/metabolic	PUM2	2:21419650:G:A	0	0	ClinVar && HPO	6.05536989892719e-05	0.266304041928399	0.39794	0.0982386863595662	0.4975	0.457818541292782		0.0880773157
272	Disorders_of_lipoid_metabolism	endocrine/metabolic	RHOB	2:21419650:G:A	0	0	ClinVar && HPO	0.000440257841181176	0.0185039128595843	0.0038098	0.335544861949584	0.427167260797839	0.80213075479582	0.1036	0.391603316
272	Disorders_of_lipoid_metabolism	endocrine/metabolic	TDRD15	2:21419650:G:A	0	0	ClinVar && HPO	0.482579309350387	2.42990175933668e-19	2.2204e-16			8.10262824339992e-20	0.1807
272	Disorders_of_lipoid_metabolism	endocrine/metabolic	ABCG5	2:44074431:C:T	0	1	HPO	0.705957670560178	2.98348782989557e-14	5.99520000000001e-15	1.26919999999753e-12	0.0151481518319262	9.24333528928475e-10	0.00563753123192003	2.87697351e-07
272	Disorders_of_lipoid_metabolism	endocrine/metabolic	ABCG8	2:44074431:C:T	0	1	HPO	0.920093484973301	7.12084671015562e-19	5.99520000000001e-15	1.2656194377659e-14	0.0210724371777024	1.42421920096211e-19	3.87525355378342e-06	3.40192515e-07
272	Disorders_of_lipoid_metabolism	endocrine/metabolic	C1GALT1C1L	2:44074431:C:T	0	0	HPO	0.178813842560011	1.94956000000115e-13	9.74780000000003e-14			0.84733
272	Disorders_of_lipoid_metabolism	endocrine/metabolic	CAMKMT	2:44074431:C:T	0	0	HPO	0.00581927264578408	9.10449999964737e-12	1.8209e-12	0.0622850056957456	0.475459383357377	0.238880157144255	0.333732157019724	0.0924296863
272	Disorders_of_lipoid_metabolism	endocrine/metabolic	DYNC2LI1	2:44074431:C:T	0	0	HPO	0.480691301371029	2.12609998650269e-13	4.2522e-14	0.0372359650560344	7.79062460904063e-06	0.0194169670374935	4.79410757392067e-05	7.85092164000001e-06
272	Disorders_of_lipoid_metabolism	endocrine/metabolic	LRPPRC	2:44074431:C:T	0	0	HPO	0.675596009950944	3.87466322646795e-13	7.74940000000001e-14	0.011132594648972	0.160427310053139	8.16520716958427e-09	0.0201751404499891	1.05593085e-05
272	Disorders_of_lipoid_metabolism	endocrine/metabolic	PLEKHH2	2:44074431:C:T	0	0	HPO	0.122433163741812	6.39499999997454e-13	1.279e-13	0.755401882385807	0.50263	0.0485925983154105	0.07025498053117	0.0219233619
272	Disorders_of_lipoid_metabolism	endocrine/metabolic	PPM1B	2:44074431:C:T	0	0	HPO	0.0404871758779962	1.23179999999602e-12	2.4636e-13	0.768097002887898	0.775605043084649	0.0441432629806158	0.692307576110365	0.643252897
272	Disorders_of_lipoid_metabolism	endocrine/metabolic	PREPL	2:44074431:C:T	0	0	HPO	0.00918769674730334	9.10050000007116e-12	1.8201e-12	0.91734522074831	0.442389759635231	0.108020613470758	0.676380595929522	0.0699707762
272	Disorders_of_lipoid_metabolism	endocrine/metabolic	SLC3A1	2:44074431:C:T	0	0	HPO	0.0138197023292867	1.84295999996628e-12	4.60740000000001e-13	0.811873645652201		0.0249875051111504	0.195328350438262	0.157649603
272	Disorders_of_lipoid_metabolism	endocrine/metabolic	THADA	2:44074431:C:T	0	0	HPO	0.00210264332414622	8.34349999997397e-13	1.6687e-13	0.35796296539619	0.487168657560336	0.122534724009873	0.103440370006383
272	Disorders_of_lipoid_metabolism	endocrine/metabolic	ZFP36L2	2:44074431:C:T	0	0	HPO	0.00193257880413067	0.0915216293328375	0.38071	0.0301542557090019	0.477139176581948	0.120504554153747	0.0909468386120956	0.210259078
272	Disorders_of_lipoid_metabolism	endocrine/metabolic	ANKDD1B	5:74605220:G:A	0	0	HPO	0.048769995574619	1.7933969746483e-11	8.03370000000002e-12			2.33801019247977e-11	3.00757127561035e-08	3.82734647e-07
272	Disorders_of_lipoid_metabolism	endocrine/metabolic	ANKRD31	5:74605220:G:A	0	0	HPO	0.089707580859914	4.62557485975527e-15	1.6334e-12	2.95335402791131e-09	2.26699265433383e-06	6.10008619133966e-12	9.25780000000001e-16	1.65038881e-08
272	Disorders_of_lipoid_metabolism	endocrine/metabolic	COL4A3BP	5:74605220:G:A	0	0	HPO	0.553823076355006	7.5596658949281e-14	3.81610000000001e-12	5.19647782731008e-06	0.000989206864852397	3.0063367755587e-12	1.52565052026699e-14	1.50864699e-09
272	Disorders_of_lipoid_metabolism	endocrine/metabolic	ENC1	5:74605220:G:A	0	0	HPO	0.00109184101818611	0.00195786211636729	0.00039146	0.88591190642735	0.833573471530051	0.0615760658674636	0.740737433473485	0.105619289
272	Disorders_of_lipoid_metabolism	endocrine/metabolic	FAM169A	5:74605220:G:A	0	0	HPO	0.00490151959752279	1.1840497388848e-10	2.3681e-11	0.897799776175624	0.010613	0.000108894787502377	0.0224380991046017	0.00412021818
272	Disorders_of_lipoid_metabolism	endocrine/metabolic	GCNT4	5:74605220:G:A	0	0	HPO	0.0583970444010339	8.6228026739617e-12	8.32979999999999e-12	0.00529211059271418	2.0767651116656e-05	2.17482793748474e-12	2.31941657432589e-06	3.19898157e-05
272	Disorders_of_lipoid_metabolism	endocrine/metabolic	GFM2	5:74605220:G:A	0	0	HPO	0.00278945232974553	0.000235338303829548	4.7916e-05	0.0286684422313434	0.315274014429252	0.0429164864395258	0.00316300925719312	0.00350635623
272	Disorders_of_lipoid_metabolism	endocrine/metabolic	HEXB	5:74605220:G:A	0	1	HPO	0.00123866635291077	3.29472163007016e-07	0.00041456	0.0951018217279412		8.23848282113574e-08	0.0193982771263146	0.00560423104
272	Disorders_of_lipoid_metabolism	endocrine/metabolic	HMGCR	5:74605220:G:A	0	0	HPO	0.763883491103754	3.39235073835272e-15	3.314e-13	0.128380972602747	2.22040000000002e-15	4.32548265881434e-13	9.82120000000003e-16	4.79816186999999e-12
272	Disorders_of_lipoid_metabolism	endocrine/metabolic	NSA2	5:74605220:G:A	0	0	HPO	0.00440929705582793	6.44383301180133e-10	1.1645e-05	0.132281996415823	0.00644	1.28878090461487e-10	0.013621041430939	0.00411419248
272	Disorders_of_lipoid_metabolism	endocrine/metabolic	POC5	5:74605220:G:A	0	0	HPO	0.0260616602647434	2.19309259100823e-11	1.7484e-11	0.00476807828601402	0.0142965125693876	5.85502720234279e-12	0.00221602220839093	9.99873415e-05
272	Disorders_of_lipoid_metabolism	endocrine/metabolic	POLK	5:74605220:G:A	0	0	HPO	0.132177442201615	1.46466946520253e-11	3.80730000000001e-12	1.50599756408591e-06	0.037046	1.27252016809328e-11	7.36673445479135e-09	3.56996236e-08
272	Disorders_of_lipoid_metabolism	endocrine/metabolic	SV2C	5:74605220:G:A	0	0	HPO	0.00043604286727945	3.17791244027412e-05	6.6221e-06	0.000699060328082606	0.90386	0.000205285032485223	0.0286499094208782	0.00390091468
272	Disorders_of_lipoid_metabolism	endocrine/metabolic	AGER	6:32659878:A:G	0	0	HPO	0.00602806026955872	3.29737673128448e-07	5.1549e-07	9.62394712337272e-07		1.35527791210292e-07	5.63914552563015e-07	0.00168869877
272	Disorders_of_lipoid_metabolism	endocrine/metabolic	AGPAT1	6:32659878:A:G	0	0	HPO	0.00530614338738991	2.12381180700977e-06	5.1189e-07	0.0333577486619142	0.0631927391605484	3.35619749223628e-06	9.73604385825028e-06	0.00116557036
272	Disorders_of_lipoid_metabolism	endocrine/metabolic	AL645941.2	6:32659878:A:G	0	0	HPO	0.0860669325474691	0.0347869226452059				0.0347869226452059
272	Disorders_of_lipoid_metabolism	endocrine/metabolic	AL669918.1	6:32659878:A:G	0	0	HPO	0.296217884251262	0.00109072904169746				0.00109072904169746
272	Disorders_of_lipoid_metabolism	endocrine/metabolic	ATF6B	6:32659878:A:G	0	0	HPO	0.0026340044136949	5.52773174566237e-07	3.4994e-07	0.0536946863860326	0.0596229174959098	1.61635662980957e-07	0.00113607732896814	0.00145060994
272	Disorders_of_lipoid_metabolism	endocrine/metabolic	B3GALT4	6:32659878:A:G	0	0	HPO	0.00287900652771409	0.00466792035153529	0.0041083	0.828807016022278	0.0550465570267806	0.00885062097544022	0.00142450700230787	0.0306752356
272	Disorders_of_lipoid_metabolism	endocrine/metabolic	BAK1	6:32659878:A:G	0	0	HPO	0.000150062302515299	0.00498277620362683	0.051064	0.0938649710468167	0.325649322817155	0.00102517720553517	0.777500527400679	0.0190675044
272	Disorders_of_lipoid_metabolism	endocrine/metabolic	BRD2	6:32659878:A:G	0	0	HPO	0.0629389544082345	8.89124052713878e-06	1.9134e-06	0.0198341870384185	0.0324685334689817	2.52475944600167e-05	0.0306060734718544	0.00116290927
272	Disorders_of_lipoid_metabolism	endocrine/metabolic	BTNL2	6:32659878:A:G	0	0	HPO	0.0507227880968611	3.75670167163502e-06	1.2655e-06	0.0357990355573139		4.61474427265237e-06	1.72897412667259e-05	0.102154374
272	Disorders_of_lipoid_metabolism	endocrine/metabolic	C4B	6:32659878:A:G	0	0	HPO	0.00114381055330001	4.79775563823256e-09	6.91180000000001e-08			3.47950064021975e-08	1.71796332230732e-09
272	Disorders_of_lipoid_metabolism	endocrine/metabolic	C6orf10	6:32659878:A:G	0	0	HPO	0.0176724208259488	7.99161108368869e-07	1.08e-06	1.10320930424862e-05	0.00277826664621768	3.00427605867758e-06	2.038e-07	0.0158437148
272	Disorders_of_lipoid_metabolism	endocrine/metabolic	COL11A2	6:32659878:A:G	0	0	HPO	0.00904267718172891	4.64480116276449e-05	9.5978e-06	0.211807213127633	0.0186250768102721	0.000308936761426195	0.00616635880970765	0.30263952
272	Disorders_of_lipoid_metabolism	endocrine/metabolic	CUTA	6:32659878:A:G	0	0	HPO	0.000714869892757365	0.0120218519953012	0.023011	0.009315	0.195	0.00893279463958979	0.00672761281711735	0.00806612997
272	Disorders_of_lipoid_metabolism	endocrine/metabolic	CYP21A2	6:32659878:A:G	0	0	HPO	0.00144685940376943	4.79093089869024e-08	8.6141e-08	0.235890678387558	0.000127166250043712	7.62543803844566e-07	1.09366460548408e-08
272	Disorders_of_lipoid_metabolism	endocrine/metabolic	DAXX	6:32659878:A:G	0	0	HPO	0.00190253133106258	0.000906715928379759	0.0045967	0.44228449524544	0.225	0.000189289388414297	0.099804061191695	0.0448160546
272	Disorders_of_lipoid_metabolism	endocrine/metabolic	EGFL8	6:32659878:A:G	0	0	HPO	0.00511703555897108	4.16077851009503e-07	4.845e-07	0.107374145366539	0.765663155115173	1.00599663420947e-07	7.93537412252238e-05	0.000345275898
272	Disorders_of_lipoid_metabolism	endocrine/metabolic	FKBPL	6:32659878:A:G	0	0	HPO	0.00357446415780091	4.82723762533224e-07	3.5198e-07	0.57118440257248	0.10102	1.33036264071533e-07	0.0156280859710505	0.00194731867
272	Disorders_of_lipoid_metabolism	endocrine/metabolic	GPSM3	6:32659878:A:G	0	0	HPO	0.00664859317052129	1.7833452384989e-06	4.8286e-07	0.880537512968998	0.0708812981368804	1.36477723980768e-06	0.52734	0.0014342701
272	Disorders_of_lipoid_metabolism	endocrine/metabolic	HLA-DMA	6:32659878:A:G	0	0	HPO	0.0769099516938574	9.17561797146296e-06	1.919e-06	0.051394842478623	0.023775	4.2150558030782e-05	0.0312136581860889	0.0036496221
272	Disorders_of_lipoid_metabolism	endocrine/metabolic	HLA-DMB	6:32659878:A:G	0	0	HPO	0.0884533486367741	6.42956632546221e-06	1.5941e-06	0.542078352515607	0.103093101540401	6.65171552766392e-06	0.672310374097506	0.00428679087
272	Disorders_of_lipoid_metabolism	endocrine/metabolic	HLA-DOA	6:32659878:A:G	0	0	HPO	0.044123180487043	7.73959898662034e-06	2.5193e-06	0.0494763970667649	0.0144307011032291	4.1240187082037e-06	0.000153340772475851	0.002542765
272	Disorders_of_lipoid_metabolism	endocrine/metabolic	HLA-DOB	6:32659878:A:G	0	0	HPO	0.299206891517604	2.7483109724941e-06	7.14940000000001e-07	0.405230541505566	7.75282737358266e-05	2.47397498204711e-06	0.000287922722796266	0.000159387045
272	Disorders_of_lipoid_metabolism	endocrine/metabolic	HLA-DPA1	6:32659878:A:G	0	0	HPO	0.0241208178536759	1.76141043075724e-05	3.7961e-06	0.145317076021657	0.23044101814069	5.21485307940479e-05	0.000800494573330072	0.466900312
272	Disorders_of_lipoid_metabolism	endocrine/metabolic	HLA-DPB1	6:32659878:A:G	0	0	HPO	0.021531248078728	1.78628224754396e-05	3.843e-06	0.754166685567361	0.27993	5.08772704152082e-05	0.0231720709008965	0.581006792
272	Disorders_of_lipoid_metabolism	endocrine/metabolic	HLA-DQA1	6:32659878:A:G	0	0	HPO	0.52770387257787	1.68142807620064e-06	4.1175e-07	0.000591293851517659	0.124504697889692	1.87295292402964e-06	0.000106502053681687	0.000539000611
272	Disorders_of_lipoid_metabolism	endocrine/metabolic	HLA-DQA2	6:32659878:A:G	0	0	HPO	0.611151742243764	8.42599652071681e-07	3.1304e-07	0.0306001433829032	0.000805700258013774	3.65266167526141e-07	0.00187635350662379	0.0404863997
272	Disorders_of_lipoid_metabolism	endocrine/metabolic	HLA-DQB1	6:32659878:A:G	0	0	HPO	0.721559815383601	2.89681766307149e-07	1.5999e-07	1.00852227295014e-05	1.10003019272279e-06	9.99832901133289e-08	0.0268149317686428	0.000887385722
272	Disorders_of_lipoid_metabolism	endocrine/metabolic	HLA-DQB2	6:32659878:A:G	0	0	HPO	0.527308243053054	1.16862795663848e-06	4.4428e-07	0.00493131577956492	0.000576444425472359	4.93704637755996e-07	0.00401995342111672	0.156305214
272	Disorders_of_lipoid_metabolism	endocrine/metabolic	HLA-DRA	6:32659878:A:G	0	0	HPO	0.080251486000762	1.96049543428734e-07	1.2169e-06	4.18082491573992e-08	1.78786508506354e-06	5.21374705794378e-06	8.23342967474163e-05	0.0376980827
272	Disorders_of_lipoid_metabolism	endocrine/metabolic	HLA-DRB1	6:32659878:A:G	0	0	HPO	0.321962564343248	8.66457931634766e-07	5.6129e-07	6.34882575356449e-06	0.06918	2.62510182141318e-07	4.52270175889142e-05	0.000365249184
272	Disorders_of_lipoid_metabolism	endocrine/metabolic	HLA-DRB5	6:32659878:A:G	0	0	HPO	0.174194985649173	4.61542730945767e-07	5.72050000000001e-07	0.0289670030793579	0.093	1.11025017953611e-07	1.28023999788025e-05	0.000360511498
272	Disorders_of_lipoid_metabolism	endocrine/metabolic	HSD17B8	6:32659878:A:G	0	0	HPO	0.00594377990706721	0.000778699526276089	0.00015655	0.444915717503496	0.653947187123156	0.0325326218547439	0.224768630826058	0.1739384
272	Disorders_of_lipoid_metabolism	endocrine/metabolic	ITPR3	6:32659878:A:G	0	0	HPO	9.30252124443735e-05	0.0364351693050496	0.041917	0.633890207658008	0.44117998702217	0.00934837034001457	0.13794053628687	0.232358961
272	Disorders_of_lipoid_metabolism	endocrine/metabolic	KIFC1	6:32659878:A:G	0	0	HPO	0.000917048680886179	0.00910599579999896	0.022121	0.874973334452576	0.002391906402077	0.0111857445706371	0.21359	0.0156768081
272	Disorders_of_lipoid_metabolism	endocrine/metabolic	NOTCH4	6:32659878:A:G	0	0	HPO	0.00692525780114152	1.2598881309223e-06	5.36060000000001e-07	1.53988141836417e-06	0.0908885733541849	1.14570950579692e-06	1.72143543376035e-06	0.0051867637
272	Disorders_of_lipoid_metabolism	endocrine/metabolic	PBX2	6:32659878:A:G	0	0	HPO	0.00625984408956858	1.89957230238426e-06	5.10820000000001e-07	0.464931932564976	0.66986	1.48424489547427e-06	0.00126108530228879	0.00116853364
272	Disorders_of_lipoid_metabolism	endocrine/metabolic	PFDN6	6:32659878:A:G	0	0	HPO	0.00254911254998094	0.0138916920455413	0.0044185	0.689832813530525	0.206	0.00684328392512956	0.93315	0.0343989901
272	Disorders_of_lipoid_metabolism	endocrine/metabolic	PHF1	6:32659878:A:G	0	0	HPO	0.00075940145058188	0.0177768369008831	0.022677	0.404101199111627	0.0073019	0.00968487551547923	0.794672486726625	0.00883961493
272	Disorders_of_lipoid_metabolism	endocrine/metabolic	PPT2	6:32659878:A:G	0	0	HPO	0.00457751044319186	3.36185687086965e-07	4.26050000000001e-07	4.27498862459521e-06	0.73519270070456	8.14173252614407e-08	0.000107795996957864	0.000733034194
272	Disorders_of_lipoid_metabolism	endocrine/metabolic	PPT2-EGFL8	6:32659878:A:G	0	0	HPO	0.00459604099188671	0.902		0.902				0.000546768953
272	Disorders_of_lipoid_metabolism	endocrine/metabolic	PRRT1	6:32659878:A:G	0	0	HPO	0.00435069359267433	3.94794756288566e-08	4.2581e-07	0.0299199179414671	0.83	7.79220989042596e-07	8.12900674543504e-09	0.000875076544
272	Disorders_of_lipoid_metabolism	endocrine/metabolic	PSMB8	6:32659878:A:G	0	1	HPO	0.226239750293152	3.82496016074215e-06	8.58830000000001e-07	0.660434404461045	0.033027910237178	7.00281625554859e-06	0.4756	0.000182481488
272	Disorders_of_lipoid_metabolism	endocrine/metabolic	PSMB9	6:32659878:A:G	0	0	HPO	0.218635351186322	4.01990795366292e-06	9.17500000000001e-07	0.20876485787579	0.085612	6.49908524265549e-06	0.11870954651685	0.000230823357
272	Disorders_of_lipoid_metabolism	endocrine/metabolic	RGL2	6:32659878:A:G	0	0	HPO	0.00248985699968515	0.000156307368854383	0.0039604	0.772494722971195	0.000673259682933279	0.0087431993359339	3.31787957644803e-05	0.0435574433
272	Disorders_of_lipoid_metabolism	endocrine/metabolic	RING1	6:32659878:A:G	0	0	HPO	0.00571912189634504	0.000259751658799774	0.00031927	0.214504665154421	0.243309470176766	6.21550587404704e-05	0.047265	0.170206386
272	Disorders_of_lipoid_metabolism	endocrine/metabolic	RNF5	6:32659878:A:G	0	0	HPO	0.00587252843137358	1.93221601929999e-06	5.1186e-07	0.33157	0.0480229128488336	1.63270656255237e-06	4.64236407877186e-05	0.00173607914
272	Disorders_of_lipoid_metabolism	endocrine/metabolic	RPS18	6:32659878:A:G	0	0	HPO	0.00303031107413348	0.00226086000403646	0.0031898	0.01637	0.576	0.019406801815456	0.000559819387830487	0.029687971
272	Disorders_of_lipoid_metabolism	endocrine/metabolic	RXRB	6:32659878:A:G	0	0	HPO	0.00663849498546698	0.000146516755687515	9.47760000000001e-05	0.337645682803489	0.00048585582231285	4.64746504417313e-05	0.7135	0.205090988
272	Disorders_of_lipoid_metabolism	endocrine/metabolic	SLC39A7	6:32659878:A:G	0	0	HPO	0.00619854928872208	0.000323256933263739	0.00010538	0.897257201468816	0.000167965824697357	0.0336418737522945	0.201277664773119	0.181683676
272	Disorders_of_lipoid_metabolism	endocrine/metabolic	SYNGAP1	6:32659878:A:G	0	0	HPO	0.000692224661284667	0.0204462232978479	0.02415	0.0410748616875592	0.52286	0.00768767025483935		0.00863378092
272	Disorders_of_lipoid_metabolism	endocrine/metabolic	TAP1	6:32659878:A:G	0	0	HPO	0.216301935033457	3.714697802786e-06	9.16430000000001e-07	0.550431549004265	0.001925	6.23049317156815e-06	1.06616873394086e-05	0.000217131556
272	Disorders_of_lipoid_metabolism	endocrine/metabolic	TAP2	6:32659878:A:G	0	0	HPO	0.273263157830425	3.33404548915663e-06	8.2844e-07	1.36684699324472e-05	4.24053412535086e-05	5.20634779734574e-06	0.000264876635153115	0.0001891908
272	Disorders_of_lipoid_metabolism	endocrine/metabolic	TAPBP	6:32659878:A:G	0	0	HPO	0.00229750850934561	0.00547384028171503	0.0032034	0.0358735887431205	0.0170325273868926	0.00740006179918943	0.00263383861417302	0.0507517595
272	Disorders_of_lipoid_metabolism	endocrine/metabolic	TNXB	6:32659878:A:G	0	0	HPO	0.00148926882640657	1.19660615451088e-07	3.0307e-07	0.00197149402844876	0.63827	1.52072097924221e-06	2.64360132257993e-08	0.000679604873
272	Disorders_of_lipoid_metabolism	endocrine/metabolic	VPS52	6:32659878:A:G	0	0	HPO	0.00376611994429189	9.26994889992992e-05	0.0031987	0.822580887452143	0.215177718945638	1.86496732116055e-05	0.15369253688421	0.0478312959
272	Disorders_of_lipoid_metabolism	endocrine/metabolic	WDR46	6:32659878:A:G	0	0	HPO	0.00282267573979783	0.00429992341240662	0.004414	0.0516240383018861	0.00820373919041169	0.00699380261207383	0.00153332299837999	0.0426284402
272	Disorders_of_lipoid_metabolism	endocrine/metabolic	ZBTB22	6:32659878:A:G	0	0	HPO	0.0019831872624298	0.000537773082008427	0.0032844	0.0014910146607717	0.000123973296484637	0.0114668997115874	0.00591534866691441	0.0416149168
272	Disorders_of_lipoid_metabolism	endocrine/metabolic	ZBTB9	6:32659878:A:G	0	0	HPO	0.000491184862004984	0.0519158126905313		0.596573679625544	0.721789621218078	0.0188906988767388	0.0367339382968249	0.0073257666
272	Disorders_of_lipoid_metabolism	endocrine/metabolic	MTSS1	8:126500031:C:G	0	0	HPO	8.52433884198996e-05	0.368037443393193	0.68721	0.299964763926987	0.528842781025593	0.148290327149595	0.42428516873124	0.778723436
272	Disorders_of_lipoid_metabolism	endocrine/metabolic	NDUFB9	8:126500031:C:G	0	0	HPO	7.58411148575219e-05	0.198383218064925	0.13675	0.742851256759636	0.3676	0.0594220165909073	0.502163335531599	0.857278551
272	Disorders_of_lipoid_metabolism	endocrine/metabolic	NSMCE2	8:126500031:C:G	0	1	HPO	0.0190421563948473	4.66325711486983e-17	2.82000000000001e-14	0.540397431352768	0.603095618473977	4.03968923612633e-10	9.32959999999785e-18	0.617342377
272	Disorders_of_lipoid_metabolism	endocrine/metabolic	SQLE	8:126500031:C:G	0	0	HPO	0.0074994919555071	2.52019999999623e-13	5.0404e-14	0.284361221723071	0.218528772649137	0.0354770409767698	0.81149717661956	0.786525947
272	Disorders_of_lipoid_metabolism	endocrine/metabolic	TATDN1	8:126500031:C:G	0	0	HPO	4.57165582839515e-05	0.159056714009767	0.07385	0.604741746494731	0.20606	0.0588388555748253	0.802865073404805	0.920436934
272	Disorders_of_lipoid_metabolism	endocrine/metabolic	TRIB1	8:126500031:C:G	0	0	HPO	0.562884963178537	6.67510435055905e-15	1.5543e-15	0.596687403703727	9.72417957287657e-08	9.46293038193107e-15	0.34239	1e-12
272	Disorders_of_lipoid_metabolism	endocrine/metabolic	WASHC5	8:126500031:C:G	0	0	HPO	0.00970329267541082	5.63938344798784e-14	2.82000000000001e-14			2.57935437875853e-10
272	Disorders_of_lipoid_metabolism	endocrine/metabolic	ZNF572	8:126500031:C:G	0	0	HPO	0.00582899895030634	4.20774999997976e-13	8.4155e-14	0.834094605960573	0.45334608952741	0.0195323334101058	0.088146	0.745035683
272	Disorders_of_lipoid_metabolism	endocrine/metabolic	ATP6V1B2	8:19824667:C:T	0	0	ClinVar && HPO	0.10004752058686	3.45708436811189e-05	2.3093e-05	0.108571958698279	0.383262587435869	0.00322846777326257	9.90024620014365e-06	0.619324413
272	Disorders_of_lipoid_metabolism	endocrine/metabolic	CSGALNACT1	8:19824667:C:T	0	0	ClinVar && HPO	0.0035887547605841	0.000177011406974136	3.5392e-05	0.707668778157442	0.405087088247542	0.468246887190966	0.867202899305131
272	Disorders_of_lipoid_metabolism	endocrine/metabolic	INTS10	8:19824667:C:T	0	0	ClinVar && HPO	0.22309446217872	0.000113685155391417	2.2834e-05	0.989798660489014	0.425785136110071	0.00350586777572949	0.616621812541749	0.444839115
272	Disorders_of_lipoid_metabolism	endocrine/metabolic	LPL	8:19824667:C:T	1	1	ClinVar && HPO	0.519759018907076	5.71667424400119e-10	1.1421e-05	1.15778999941009e-10	9.8817989373438e-09	0.000716579324165752	1.2635708338502e-07	4.39832892000001e-09
272	Disorders_of_lipoid_metabolism	endocrine/metabolic	LZTS1	8:19824667:C:T	0	0	ClinVar && HPO	0.0614156862544962	0.000232243660871485	4.67660000000001e-05	0.716870898428963	0.712704450462556	0.355928527898227	0.00668562099875664	0.606721243
272	Disorders_of_lipoid_metabolism	endocrine/metabolic	SH2D4A	8:19824667:C:T	0	0	ClinVar && HPO	0.00145116296382187	0.0245381083900808	0.42799	0.814206402746423	0.362121706412667	0.00475184193451256	0.805579091936008	0.408491924
272	Disorders_of_lipoid_metabolism	endocrine/metabolic	SLC18A1	8:19824667:C:T	0	0	ClinVar && HPO	0.169146512798176	9.55355728770126e-05	2.1027e-05	0.547628896298231	0.15507209607138	0.000209672773167757	0.218650370456178	0.383339755
275	Disorders_of_mineral_metabolism	endocrine/metabolic	ABT1	6:26093141:G:A	0	0	ClinVar	0.00647122404870983	2.53329360690599e-26	2.2204e-16	7.93120000000003e-24	0.00437230601169744	5.0698515951165e-27	1.00055344696471e-21	1e-12
275	Disorders_of_mineral_metabolism	endocrine/metabolic	BTN1A1	6:26093141:G:A	0	0	ClinVar	0.0168554707717153	2.38029644098407e-27	2.2204e-16	6.03749965363623e-23	5.55100000000001e-21	4.76063082802132e-28	4.59999522397319e-07	1e-12
275	Disorders_of_mineral_metabolism	endocrine/metabolic	BTN2A1	6:26093141:G:A	0	0	ClinVar	0.0259934680856127	4.22537316268563e-27	6.66130000000001e-16	0.0421824834380727	0.00259600325506761	8.45074667555905e-28	2.03939999999702e-20	1.1203638e-10
275	Disorders_of_mineral_metabolism	endocrine/metabolic	BTN2A2	6:26093141:G:A	0	0	ClinVar	0.054922619641159	4.8235532515434e-27	6.66130000000001e-16	8.41320000000979e-13	4.95980944851953e-05	9.64710651598064e-28	7.22573734976605e-19	3.53065355000001e-11
275	Disorders_of_mineral_metabolism	endocrine/metabolic	BTN3A1	6:26093141:G:A	0	0	ClinVar	0.0453547666452805	1.04172820124391e-22	6.66130000000001e-16	0.00314759019885573	7.06639977961437e-10	2.08345669982142e-23	1.86966696774708e-16	2.36250419e-09
275	Disorders_of_mineral_metabolism	endocrine/metabolic	BTN3A2	6:26093141:G:A	0	0	ClinVar	0.0657129016910009	5.85746789820644e-27	5.55110000000001e-16	7.61768368873715e-09	2.66459999999999e-15	1.17149357964428e-27	2.16624596433368e-06	1e-12
275	Disorders_of_mineral_metabolism	endocrine/metabolic	BTN3A3	6:26093141:G:A	0	0	ClinVar	0.0309435717290687	5.57662835304278e-26	6.66130000000001e-16	0.02142732972834	0.00203627174200945	2.55943758609549e-23	1.11581190778774e-26	7.53497237e-08
275	Disorders_of_mineral_metabolism	endocrine/metabolic	HFE	6:26093141:G:A	1	0	ClinVar	0.945236611773352	2.46900000000003e-245	2.2204e-16	4.93800000000007e-246	0.00440217063284517	1.30153380127635e-80	1.093036e-28	1e-12
275	Disorders_of_mineral_metabolism	endocrine/metabolic	HIST1H1A	6:26093141:G:A	0	0	ClinVar	0.468471505433332	5.74459200000003e-79	2.2204e-16	8.33882384547706e-06	0.913388420851538	1.43614800000001e-79		1e-12
275	Disorders_of_mineral_metabolism	endocrine/metabolic	HIST1H1C	6:26093141:G:A	0	0	ClinVar	0.689864553455448	6.28946507668255e-79	2.2204e-16	1.83960000000001e-78	0.63805	1.35021913043481e-79	1.98835861426e-35	1e-12
275	Disorders_of_mineral_metabolism	endocrine/metabolic	HIST1H1D	6:26093141:G:A	0	0	ClinVar	0.243278111087271	1.60462608279952e-46	5.55110000000001e-16	0.000154854002395466	0.0108	3.20925216559903e-47	0.0037033	2.20341447e-07
275	Disorders_of_mineral_metabolism	endocrine/metabolic	HIST1H1E	6:26093141:G:A	0	0	ClinVar	0.53024824250909	4.03791428571428e-79	4.4409e-16	0.742795275231748	0.367643487022425	1.00947857142857e-79		1e-12
275	Disorders_of_mineral_metabolism	endocrine/metabolic	HIST1H1T	6:26093141:G:A	0	0	ClinVar	0.864970393330164	4.42091520000009e-79	2.2204e-16	1.59360000000001e-49	0.90915637049851	1.10522880000002e-79		1e-12
275	Disorders_of_mineral_metabolism	endocrine/metabolic	HIST1H2AA	6:26093141:G:A	0	0	ClinVar	0.0255323245543359	1.64341755526501e-62	1.1102e-16	1.96971000000001e-56	1.45599999999999e-62	5.7236442228074e-63		1e-12
275	Disorders_of_mineral_metabolism	endocrine/metabolic	HIST1H2AB	6:26093141:G:A	0	0	ClinVar	0.550256910399598	2.67163736822243e-79	2.2204e-16	3.70120000000001e-21	0.919	6.67909342055606e-80		1e-12
275	Disorders_of_mineral_metabolism	endocrine/metabolic	HIST1H2AC	6:26093141:G:A	0	0	ClinVar	0.731747331612737	6.77999999999996e-101	2.2204e-16	1.35599999999999e-101	5.65200000000003e-20	7.42579493580275e-80	2.13553404158251e-06	1e-12
275	Disorders_of_mineral_metabolism	endocrine/metabolic	HIST1H2AD	6:26093141:G:A	0	0	ClinVar	0.346670679535033	4.43980800000005e-79	5.55110000000001e-16	0.00564561550610516	0.877	1.10995200000001e-79		2.30080123e-07
275	Disorders_of_mineral_metabolism	endocrine/metabolic	HIST1H2AE	6:26093141:G:A	0	0	ClinVar	0.289204855332082	5.29789787234044e-79	5.55110000000001e-16	0.441472884040136	0.37	1.05957957446809e-79	6.04860000000003e-24	3.14881807e-07
275	Disorders_of_mineral_metabolism	endocrine/metabolic	HIST1H2BA	6:26093141:G:A	0	0	ClinVar	0.0256975402956954	1.23159067215425e-63	1.1102e-16	3.68000000000002e-62	0.000744	5.54360653105177e-63	2.59590000000003e-64	1e-12
275	Disorders_of_mineral_metabolism	endocrine/metabolic	HIST1H2BB	6:26093141:G:A	0	0	ClinVar	0.60874245433809	3.91274181818189e-79	2.2204e-16	0.265	0.76	7.82548363636379e-80	1.569e-17	1e-12
275	Disorders_of_mineral_metabolism	endocrine/metabolic	HIST1H2BC	6:26093141:G:A	0	0	ClinVar	0.802839869691728	2.05055410221731e-79	2.2204e-16	0.602396239072268		6.83518034072438e-80		1e-12
275	Disorders_of_mineral_metabolism	endocrine/metabolic	HIST1H2BD	6:26093141:G:A	0	0	ClinVar	0.520830826068374	6.28085106382984e-79	4.4409e-16	0.453757200941048	3.33060000000001e-15	1.25617021276597e-79	2.33029620075542e-17	1e-12
275	Disorders_of_mineral_metabolism	endocrine/metabolic	HIST1H2BE	6:26093141:G:A	0	0	ClinVar	0.453182665353708	1.46424785692263e-47	4.4409e-16	5.99519999999825e-15		4.88082618974211e-48		1.50465965e-08
275	Disorders_of_mineral_metabolism	endocrine/metabolic	HIST1H2BF	6:26093141:G:A	0	0	ClinVar	0.344359193231714	5.23309090909096e-79	5.55110000000001e-16	4.14080000000002e-24	0.166	1.04661818181819e-79	1.53861000000001e-18	2.43119004e-07
275	Disorders_of_mineral_metabolism	endocrine/metabolic	HIST1H2BG	6:26093141:G:A	0	0	ClinVar	0.294504793288758	3.42097021276597e-79	5.55110000000001e-16	0.00392640204979828	0.05	6.84194042553195e-80	2.68119999999998e-35	3.14177812e-07
275	Disorders_of_mineral_metabolism	endocrine/metabolic	HIST1H2BH	6:26093141:G:A	0	0	ClinVar	0.2044605973621	4.3274724324325e-79	4.4409e-16	0.13083		1.08186810810812e-79	0.45153	7.10850268000002e-11
275	Disorders_of_mineral_metabolism	endocrine/metabolic	HIST1H2BI	6:26093141:G:A	0	0	ClinVar	0.165194782718684	3.92790666666667e-46	2.2204e-16	0.272024312279941		1.30930222222222e-46		1.00475184e-12
275	Disorders_of_mineral_metabolism	endocrine/metabolic	HIST1H3A	6:26093141:G:A	0	0	ClinVar	0.484697642488335	3.66048000000002e-79	2.2204e-16	0.0018378609407422	0.0383	9.15120000000006e-80		1e-12
275	Disorders_of_mineral_metabolism	endocrine/metabolic	HIST1H3B	6:26093141:G:A	0	0	ClinVar	0.54192373379434	3.77048615384618e-79	2.2204e-16	0.20678	2.15e-20	9.42621538461544e-80		1e-12
275	Disorders_of_mineral_metabolism	endocrine/metabolic	HIST1H3C	6:26093141:G:A	0	0	ClinVar	0.621872618888267	3.52732595744682e-79	2.2204e-16	6.37000000000001e-21	0.48	8.81831489361704e-80		1e-12
275	Disorders_of_mineral_metabolism	endocrine/metabolic	HIST1H3E	6:26093141:G:A	0	0	ClinVar	0.269049473482232	4.96439999999997e-47	5.55110000000001e-16	0.52055		1.24110000000001e-47	0.000235552635821526	2.91518639e-07
275	Disorders_of_mineral_metabolism	endocrine/metabolic	HIST1H3F	6:26093141:G:A	0	0	ClinVar	0.20745932139498	7.39119567567574e-46	4.4409e-16	0.194		2.46373189189191e-46		9.32455224000001e-11
275	Disorders_of_mineral_metabolism	endocrine/metabolic	HIST1H3G	6:26093141:G:A	0	0	ClinVar	0.171200481975672	2.08349052631582e-79	2.2204e-16	0.000822730042447055		6.94496842105274e-80		2.50255372e-12
275	Disorders_of_mineral_metabolism	endocrine/metabolic	HIST1H4A	6:26093141:G:A	0	0	ClinVar	0.490495095013106	4.35455999999996e-79	2.2204e-16	0.866398522050972	0.000418	1.08863999999999e-79		1e-12
275	Disorders_of_mineral_metabolism	endocrine/metabolic	HIST1H4B	6:26093141:G:A	0	0	ClinVar	0.516345068294852	4.02498782608693e-79	2.2204e-16	6.6613999999999e-16	2.236e-47	1.00624695652173e-79		1e-12
275	Disorders_of_mineral_metabolism	endocrine/metabolic	HIST1H4C	6:26093141:G:A	0	0	ClinVar	0.896165655253998	6.36623999999997e-123	2.2204e-16	1.59155999999999e-123	0.556	7.46828989534254e-80		1e-12
275	Disorders_of_mineral_metabolism	endocrine/metabolic	HIST1H4D	6:26093141:G:A	0	0	ClinVar	0.383459986997597	5.15370000000006e-79	4.4409e-16	0.567	0.0703	1.03074000000001e-79	0.001942	3.16748144e-08
275	Disorders_of_mineral_metabolism	endocrine/metabolic	HIST1H4E	6:26093141:G:A	0	0	ClinVar	0.327459793297748	6.7404000000001e-79	5.55110000000001e-16	0.0025699	0.373	1.34808000000002e-79	1.8103e-14	3.8710477e-07
275	Disorders_of_mineral_metabolism	endocrine/metabolic	HIST1H4F	6:26093141:G:A	0	0	ClinVar	0.228748987743803	6.74668799999999e-46		0.0328225952194382	0.738	2.248896e-46		3.35685562e-08
275	Disorders_of_mineral_metabolism	endocrine/metabolic	HIST1H4G	6:26093141:G:A	0	0	ClinVar	0.214879042971136	7.14777142857143e-46		0.0531568926398097	0.468	2.38259047619048e-46		4.19818512999999e-10
275	Disorders_of_mineral_metabolism	endocrine/metabolic	HIST1H4H	6:26093141:G:A	0	0	ClinVar	0.157715894597528	3.8815999999999e-59	2.2204e-16	7.94250000000003e-38		4.10991999999998e-46	9.70400000000007e-60	1e-12
275	Disorders_of_mineral_metabolism	endocrine/metabolic	HMGN4	6:26093141:G:A	0	0	ClinVar	0.0116212495374069	1.50528840278703e-27	2.2204e-16	6.36e-18	5.24200000000001e-19	3.14290285672587e-27	3.32950947803141e-28	1e-12
275	Disorders_of_mineral_metabolism	endocrine/metabolic	SCGN	6:26093141:G:A	0	0	ClinVar	0.0121902357018891	6.41674930009446e-62	2.2204e-16	0.889501951551076	1.29686000000001e-58	1.28347687063395e-62	2.59379999696095e-26	1e-12
275	Disorders_of_mineral_metabolism	endocrine/metabolic	SLC17A1	6:26093141:G:A	0	0	ClinVar	0.0450419950977739	4.26355613956137e-76	1.1102e-16	7.76400000000004e-28	1.90400000000001e-45	8.52711227912274e-77	3.16429470638911e-09	1e-12
275	Disorders_of_mineral_metabolism	endocrine/metabolic	SLC17A2	6:26093141:G:A	0	0	ClinVar	0.165036271824676	9.40732486935669e-75	1.1102e-16	1.42958065297927e-46	3.27099999999998e-43	1.88146497387134e-75	9.4704e-30	1e-12
275	Disorders_of_mineral_metabolism	endocrine/metabolic	SLC17A3	6:26093141:G:A	1	0	ClinVar	0.0743873037668645	4.13856593112041e-77	2.2204e-16	2.283e-32	0.153818367942047	8.27713186224082e-78	5.4476666742675e-22	1e-12
275	Disorders_of_mineral_metabolism	endocrine/metabolic	SLC17A4	6:26093141:G:A	0	0	ClinVar	0.0339746710877461	1.03345500000002e-103	1.1102e-16	1.61400000000002e-64	1.06240000000001e-59	1.60396599869107e-63	2.06691000000004e-104	1e-12
275	Disorders_of_mineral_metabolism	endocrine/metabolic	TRIM38	6:26093141:G:A	0	0	ClinVar	0.272229450574853	2.21063412483941e-81	2.2204e-16	4.90800000000002e-72	1.3881274933472e-06	1.39751999411157e-79	4.43530000000002e-82	1e-12
275	Disorders_of_mineral_metabolism	endocrine/metabolic	ABCF1	6:30639412:A:G	0	0	ClinVar	0.366927866240282	7.31712357035811e-15	3.99680000000001e-15	0.256468016408067	0.767789195149061	3.37310515349345e-15		0.331782535
275	Disorders_of_mineral_metabolism	endocrine/metabolic	ATAT1	6:30639412:A:G	0	0	ClinVar	0.638949408925151	3.55844940940854e-14	8.99280000000002e-15	0.886273459793192	0.00776871814444805	8.27513191876883e-13		0.0918208113
275	Disorders_of_mineral_metabolism	endocrine/metabolic	C6orf136	6:30639412:A:G	0	0	ClinVar	0.78195350244002	1.82950127492938e-14	6.77240000000001e-15	0.0167655507524526	0.921700571076645	7.95922437321648e-15	0.11126	0.0587602927
275	Disorders_of_mineral_metabolism	endocrine/metabolic	C6orf15	6:30639412:A:G	0	0	ClinVar	0.0123280268869575	2.36309998271757e-12	4.7262e-13	0.103147287081129	0.91	0.000546486279880382	7.32821910023845e-05	0.0373565565
275	Disorders_of_mineral_metabolism	endocrine/metabolic	CCHCR1	6:30639412:A:G	0	0	ClinVar	0.00902244425418075	1.55685695056e-13	6.50809999999999e-13	4.79185028640357e-06	0.929446403191509	3.27017091907609e-14	5.74744747209974e-06	0.0342222918
275	Disorders_of_mineral_metabolism	endocrine/metabolic	CDSN	6:30639412:A:G	0	0	ClinVar	0.011860401887802	2.49909997773961e-12	4.9982e-13	0.000259498996462976	9.65146868913494e-05	0.000285720372510189	0.00938524890226245	0.039821655
275	Disorders_of_mineral_metabolism	endocrine/metabolic	DDR1	6:30639412:A:G	0	0	ClinVar	0.129010691269051	1.46592398982371e-13	5.47340000000001e-14	0.232586211572389	0.781030150744755	6.31392810508477e-14	0.0271366989508024	0.840755855
275	Disorders_of_mineral_metabolism	endocrine/metabolic	DHX16	6:30639412:A:G	0	0	ClinVar	0.830971317804277	7.89849785305295e-15	3.8858e-15	0.968452750674555	0.759	4.01480428765246e-15		0.0453027267
275	Disorders_of_mineral_metabolism	endocrine/metabolic	DPCR1	6:30639412:A:G	0	0	ClinVar	0.0721592353409673	2.83758848114303e-13	9.54790000000002e-14	0.00549178556377276	0.26186	1.39917111527171e-13	0.99476	0.839351445
275	Disorders_of_mineral_metabolism	endocrine/metabolic	FLOT1	6:30639412:A:G	0	0	ClinVar	0.570786525500038	3.36173596694317e-14	1.1879e-14	0.29940373537451	0.1852	1.54917444107433e-14	0.378520023890184	0.0326952692
275	Disorders_of_mineral_metabolism	endocrine/metabolic	GNL1	6:30639412:A:G	0	0	ClinVar	0.271829567268747	8.97527998134964e-15	4.5519e-15	0.0763174333226121	0.0507299812569973	4.42516906525988e-15		0.2563722
275	Disorders_of_mineral_metabolism	endocrine/metabolic	GTF2H4	6:30639412:A:G	0	0	ClinVar	0.0939032764880702	5.50291944039166e-14	7.50510000000001e-14	0.751257069428789	0.44223	1.28971369484764e-14	0.0782262592206459	0.742952924
275	Disorders_of_mineral_metabolism	endocrine/metabolic	HLA-E	6:30639412:A:G	0	0	ClinVar	0.161753776195061	2.25701964127528e-14	8.77080000000001e-15	0.0024696971857461	0.0131522851216564	1.58202367096123e-14		0.192498549
275	Disorders_of_mineral_metabolism	endocrine/metabolic	IER3	6:30639412:A:G	0	0	ClinVar	0.488879129009957	1.08130428072223e-15	1.2101e-14	2.2204e-16	0.447696286092603	2.65150048511264e-14	0.00974112041243987	0.0377432927
275	Disorders_of_mineral_metabolism	endocrine/metabolic	MDC1	6:30639412:A:G	0	0	ClinVar	0.754484910735046	6.52092375192548e-15	6.32830000000001e-15	0.0176791358400655	1.77636000000025e-15	2.1837275828825e-14	0.00408561370406117	0.0313054312
275	Disorders_of_mineral_metabolism	endocrine/metabolic	MRPS18B	6:30639412:A:G	0	0	ClinVar	0.583179645676582	3.46387999998233e-14	8.65970000000002e-15	0.00172217054648298	0.778122294466971	0.0790586446369293		0.308335488
275	Disorders_of_mineral_metabolism	endocrine/metabolic	MUC21	6:30639412:A:G	0	0	ClinVar	0.044120533175634	7.17743817743636e-13	1.4355e-13	0.0306603394254369	0.938811329689291	1.66659500454328e-08	0.0016792	0.905591349
275	Disorders_of_mineral_metabolism	endocrine/metabolic	MUC22	6:30639412:A:G	0	0	ClinVar	0.0337629915809668	8.93149959569629e-13	1.7863e-13	4.19783167035003e-06	0.957511802643614	6.62661749779259e-05	0.0078383	0.872202364
275	Disorders_of_mineral_metabolism	endocrine/metabolic	NRM	6:30639412:A:G	0	0	ClinVar	0.848640178948279	2.25209607839691e-16	3.99680000000001e-15	0.404527878589294	0.27519	4.55553069165012e-17	0.32752	0.034542204
275	Disorders_of_mineral_metabolism	endocrine/metabolic	POU5F1	6:30639412:A:G	0	0	ClinVar	0.00724807038017179	4.98989695935106e-12	9.9798e-13	0.000665232717421907	0.0080985838799003	1.64234229779313e-06	0.0122910952808747	0.0678780925
275	Disorders_of_mineral_metabolism	endocrine/metabolic	PPP1R10	6:30639412:A:G	0	0	ClinVar	0.49049019008668	9.76397551791513e-15	8.77080000000001e-15	0.461943263210168	0.515592361223967	3.38232620565155e-15		0.302823983
275	Disorders_of_mineral_metabolism	endocrine/metabolic	PPP1R18	6:30639412:A:G	0	0	ClinVar	0.953572329476579	1.52733079924329e-14	3.6637e-15	0.929997792458162	0.000453754346461471	1.83754647836095e-14	0.00411021527271208	0.0353473547
275	Disorders_of_mineral_metabolism	endocrine/metabolic	PRR3	6:30639412:A:G	0	0	ClinVar	0.317432525926883	1.31025937719839e-14	4.5519e-15	0.00708243057498848	0.020903	1.16829821408471e-14		0.29311357
275	Disorders_of_mineral_metabolism	endocrine/metabolic	PSORS1C1	6:30639412:A:G	0	0	ClinVar	0.011900795885103	1.83021548060753e-12	4.8039e-13	0.00814906790038743	0.000689135923978627	1.53780678184428e-12	0.000301846543189398	0.0416087678
275	Disorders_of_mineral_metabolism	endocrine/metabolic	PSORS1C2	6:30639412:A:G	0	0	ClinVar	0.00947583884005918	3.57573361229155e-13	5.7188e-13	9.57670000000002e-10	3.13232041222947e-05	8.17428792591188e-14	4.03804600159672e-06	0.0356630909
275	Disorders_of_mineral_metabolism	endocrine/metabolic	RPP21	6:30639412:A:G	0	0	ClinVar	0.0381954072368337	7.12929929748464e-15	2.7756e-15	0.000245537783976108	0.990155497980009	4.9805138636335e-15		0.434319214
275	Disorders_of_mineral_metabolism	endocrine/metabolic	SFTA2	6:30639412:A:G	0	0	ClinVar	0.0744833253093028	5.69545468153938e-13	1.1391e-13	0.604279207026044	4.6562e-06	1.43599308389627e-08	0.914339730063562	0.769779929
275	Disorders_of_mineral_metabolism	endocrine/metabolic	TCF19	6:30639412:A:G	0	0	ClinVar	0.00768050483698897	1.58883959391709e-13	6.52030000000001e-13	0.000121185302092197	0.00226720349198945	3.3404779454123e-14	8.08133452211305e-05	0.0362879003
275	Disorders_of_mineral_metabolism	endocrine/metabolic	TRIM10	6:30639412:A:G	0	0	ClinVar	0.00553369230496907	5.24689348978101e-30	1.1102e-15	1.0668e-30	6.56509177714228e-05	6.42591002764912e-29	0.19445	0.2721732
275	Disorders_of_mineral_metabolism	endocrine/metabolic	TRIM15	6:30639412:A:G	0	0	ClinVar	0.00619328276041829	5.71063148060047e-28	1.1102e-15	0.00731824557975682	3.85299722561656e-25	1.42818705882478e-28		0.279057068
275	Disorders_of_mineral_metabolism	endocrine/metabolic	TRIM26	6:30639412:A:G	0	0	ClinVar	0.00765956565377389	3.0058585209436e-15	1.2212e-15	2.21770018025538e-05	2.42437429801327e-05	1.95362892741019e-15		0.15744292
275	Disorders_of_mineral_metabolism	endocrine/metabolic	TRIM39	6:30639412:A:G	0	0	ClinVar	0.0316961517933297	5.02517953076804e-15	2.5535e-15	0.414680056872217	0.709980580304879	2.4729697255676e-15		0.5164108
275	Disorders_of_mineral_metabolism	endocrine/metabolic	TRIM39-RPP21	6:30639412:A:G	0	0	ClinVar	0.0324751531662785	5.99400669145845e-15				5.99400669145845e-15		0.450295153
275	Disorders_of_mineral_metabolism	endocrine/metabolic	TRIM40	6:30639412:A:G	0	0	ClinVar	0.00472319406293271	8.70362352841606e-27	1.2212e-15	0.000127909483719986	8.88179999993225e-16	1.74072470568911e-27	0.000295336101029293	0.253373019
275	Disorders_of_mineral_metabolism	endocrine/metabolic	TUBB	6:30639412:A:G	0	0	ClinVar	0.615290970683773	2.36139772603012e-14	6.99440000000001e-15	0.477	0.21055	3.78505687594974e-14		0.0329480037
275	Disorders_of_mineral_metabolism	endocrine/metabolic	VARS2	6:30639412:A:G	1	0	ClinVar	0.0938488283791851	2.54287598136704e-13	7.9159e-14	1.67382237649131e-05	0.341949325669474	1.42248051250363e-13	0.00491847062438235	0.682368782
275	Disorders_of_mineral_metabolism	endocrine/metabolic	ABHD16A	6:31707730:T:C	0	0	ClinVar || HPO	0.588581425950446	7.41648224321309e-10	1.6747e-10	0.000449621505533516	0.733047976409068	1.29782571773453e-09	0.0040781333090232	0.148755728
275	Disorders_of_mineral_metabolism	endocrine/metabolic	AGER	6:31707730:T:C	0	0	ClinVar || HPO	0.0121533551899044	1.5880538005454e-06	3.9823e-07	0.00039925910899257		0.000461911693572825	0.000330564136364831	0.549470051
275	Disorders_of_mineral_metabolism	endocrine/metabolic	AGPAT1	6:31707730:T:C	0	0	ClinVar || HPO	0.0138068559805985	8.28914354188917e-08	3.7848e-07	0.0757225343105853	0.0838905731270688	1.74451871040168e-08	2.81460108910466e-06	0.559105489
275	Disorders_of_mineral_metabolism	endocrine/metabolic	AIF1	6:31707730:T:C	0	0	ClinVar || HPO	0.287167387938995	5.2703655779008e-10	1.08e-10	0.471631252550456	0.0314317505936019	4.39080681614914e-09	0.0176082728438974	0.022905887
275	Disorders_of_mineral_metabolism	endocrine/metabolic	AL645922.1	6:31707730:T:C	0	0	ClinVar || HPO	0.152979707057107	0.00171774565423544				0.00171774565423544
275	Disorders_of_mineral_metabolism	endocrine/metabolic	APOM	6:31707730:T:C	0	0	ClinVar || HPO	0.416707809261914	5.27399856678095e-10	1.3185e-10	0.95989798316525		0.000593161338044567	0.00249999330832855	0.322516305
275	Disorders_of_mineral_metabolism	endocrine/metabolic	ATF6B	6:31707730:T:C	0	0	ClinVar || HPO	0.0278136047081749	2.10161206608623e-07	2.0985e-07	0.00385734975479669	0.0065217333922878	5.25795160595709e-08	0.000148676208608935	0.126461341
275	Disorders_of_mineral_metabolism	endocrine/metabolic	ATP6V1G2	6:31707730:T:C	0	0	ClinVar || HPO	0.14157721807039	3.64112898005579e-10	7.35600000000001e-11	0.074443	0.000486830295002385	7.26439714425184e-09	0.00742851814997918	0.0214341516
275	Disorders_of_mineral_metabolism	endocrine/metabolic	ATP6V1G2-DDX39B	6:31707730:T:C	0	0	ClinVar || HPO	0.12278259596287	0.00144239701777784		0.565		0.000720863976006216		0.0170665946
275	Disorders_of_mineral_metabolism	endocrine/metabolic	BAG6	6:31707730:T:C	0	0	ClinVar || HPO	0.364492246268404	6.48232213281196e-10	1.2987e-10	0.0951046398354607	0.225069886726624	7.53158000505659e-08	0.00636841605639186	0.148356362
275	Disorders_of_mineral_metabolism	endocrine/metabolic	BTNL2	6:31707730:T:C	0	1	ClinVar || HPO	0.00144434405739284	0.000620984088875896	0.0002956	0.593293094349252		0.000621615097151173	0.000689335897737577	0.499660192
275	Disorders_of_mineral_metabolism	endocrine/metabolic	C2	6:31707730:T:C	1	0	ClinVar || HPO	0.206321427204771	2.25128261434084e-09	4.50259999999999e-10	0.0986737318129003	0.48	0.000358052604954976	6.96939908940147e-05	0.0420495884
275	Disorders_of_mineral_metabolism	endocrine/metabolic	C4A	6:31707730:T:C	0	0	ClinVar || HPO	0.0888585055183804	9.17239877525071e-08	6.2786e-08	0.627779552964944		3.61277326320792e-08	0.00041482254429042	0.016137584
275	Disorders_of_mineral_metabolism	endocrine/metabolic	C4B	6:31707730:T:C	0	0	ClinVar || HPO	0.0640500801035033	4.25165999323057e-08	7.8059e-08			1.73161663543894e-08	0.00285950086432094
275	Disorders_of_mineral_metabolism	endocrine/metabolic	C6orf10	6:31707730:T:C	0	0	ClinVar || HPO	0.00414550775378362	0.000987878916320483	0.00030713	0.00510079927655339	0.0206271390238591	0.000692692126719246	0.0085231	0.242524554
275	Disorders_of_mineral_metabolism	endocrine/metabolic	C6orf47	6:31707730:T:C	0	0	ClinVar || HPO	0.441953767849817	2.22795884976665e-12	1.3566e-10	0.000530699100903353	0.839152531950633	5.59286016709769e-13		0.400308209
275	Disorders_of_mineral_metabolism	endocrine/metabolic	C6orf48	6:31707730:T:C	0	0	ClinVar || HPO	0.388077584227051	1.63424934502617e-09	3.26850000000001e-10	0.67	0.154830873509347	0.00122045034834057	0.00248294456799583	0.315557472
275	Disorders_of_mineral_metabolism	endocrine/metabolic	CFB	6:31707730:T:C	1	0	ClinVar || HPO	0.127840741086048	2.4855528791814e-07	4.97220000000001e-08	0.00144886247631319	0.874270697249422	0.000345072399604994	0.00118143567218939	0.0500861792
275	Disorders_of_mineral_metabolism	endocrine/metabolic	CLIC1	6:31707730:T:C	0	0	ClinVar || HPO	0.910537677100609	8.47215385147757e-10	1.8122e-10	0.567	0.18049	2.60735464311651e-09	0.000571760928976569	0.212140491
275	Disorders_of_mineral_metabolism	endocrine/metabolic	CSNK2B	6:31707730:T:C	0	0	ClinVar || HPO	0.473705243439156	6.8972396986947e-10	1.3902e-10	0.704	0.182142268726535	1.78422306988243e-08	4.8965333593944e-05	0.375479528
275	Disorders_of_mineral_metabolism	endocrine/metabolic	CYP21A2	6:31707730:T:C	1	0	ClinVar || HPO	0.0506346071852138	1.97443808346847e-08	9.40850000000001e-08	0.133150729795956	0.414530459553349	0.000192459827662437	4.12196539714821e-09
275	Disorders_of_mineral_metabolism	endocrine/metabolic	DDAH2	6:31707730:T:C	0	0	ClinVar || HPO	0.878842129338714	9.15331667194144e-10	1.831e-10	0.280302389939927	1.1798397655456e-06	0.000396776457336443	6.48116129891362e-06	0.207128778
275	Disorders_of_mineral_metabolism	endocrine/metabolic	DDX39B	6:31707730:T:C	0	0	ClinVar || HPO	0.12278259596287	2.74456630860203e-12	7.16120000000002e-11	0.0085851	0.000470695727786235	5.53153568791154e-13	9.25600642210952e-07
275	Disorders_of_mineral_metabolism	endocrine/metabolic	DXO	6:31707730:T:C	0	0	ClinVar || HPO	0.100402316427863	3.87059438524927e-08	5.9125e-08			1.65212660926163e-08	1.51268510912875e-05
275	Disorders_of_mineral_metabolism	endocrine/metabolic	EGFL8	6:31707730:T:C	0	0	ClinVar || HPO	0.0143171093336762	1.68072772816803e-07	3.3964e-07	0.0141148219553579	0.91315388391952	3.73094626649398e-08	0.000551582597112345	0.716695986
275	Disorders_of_mineral_metabolism	endocrine/metabolic	EHMT2	6:31707730:T:C	0	0	ClinVar || HPO	0.247075826398049	2.1460029203561e-09	4.4999e-10	0.110944566989163	0.93788	9.29015161376487e-09	0.0020668134810299	0.0654187556
275	Disorders_of_mineral_metabolism	endocrine/metabolic	FKBPL	6:31707730:T:C	0	0	ClinVar || HPO	0.0204957035034783	1.06508309727119e-06	2.1323e-07	0.0222247472950644	0.1449	0.000216285206056684	0.0433595846277062	0.18648518
275	Disorders_of_mineral_metabolism	endocrine/metabolic	GPANK1	6:31707730:T:C	0	0	ClinVar || HPO	0.455099137112805	6.91513596091526e-10	1.3968e-10	0.282439536763244	0.513958373552454	1.40263341774605e-08	0.00356402636654944	0.327219794
275	Disorders_of_mineral_metabolism	endocrine/metabolic	GPSM3	6:31707730:T:C	0	0	ClinVar || HPO	0.0110190465385858	2.33207496546466e-08	4.3411e-07	0.151943715051008	0.818634531367106	4.71480656309507e-09	0.72297	0.438832302
275	Disorders_of_mineral_metabolism	endocrine/metabolic	HLA-B	6:31707730:T:C	0	0	ClinVar || HPO	0.00905335383879217	4.69420433288085e-10	9.49620000000002e-11	7.47102093800349e-05	0.916911966783922	8.29004437204723e-09	3.78238253067806e-06	0.21707257
275	Disorders_of_mineral_metabolism	endocrine/metabolic	HLA-C	6:31707730:T:C	0	0	ClinVar || HPO	0.00898642656057482	8.93826761108262e-13	5.23730000000001e-12	0.923863443849975	0.00167439917978546	1.85082804506617e-13	0.0133296031884947	0.925663471
275	Disorders_of_mineral_metabolism	endocrine/metabolic	HLA-DQA1	6:31707730:T:C	0	0	ClinVar || HPO	0.000138830054826416	4.07677816287434e-07	7.5755e-05	4.83037856599301e-05	0.00041760216613979	8.18166916771244e-08	0.00017109580134676	0.00145616915
275	Disorders_of_mineral_metabolism	endocrine/metabolic	HLA-DQB1	6:31707730:T:C	0	0	ClinVar || HPO	0.000101531648520574	0.000106696897123164	5.4059e-05	0.00323677841466938	0.000622220510709798	0.000573445820529231	4.04801196805231e-05	0.000917077285
275	Disorders_of_mineral_metabolism	endocrine/metabolic	HLA-DRA	6:31707730:T:C	0	0	ClinVar || HPO	0.000912894716509077	0.00059816026112575	0.00023188	0.00181108488686567	0.00234146233435979	0.000327475389192248	0.0728272638528108	0.431794568
275	Disorders_of_mineral_metabolism	endocrine/metabolic	HLA-DRB1	6:31707730:T:C	0	1	ClinVar || HPO	0.000227545577267776	6.65358323761297e-07	6.26010000000001e-05	8.45440571079234e-05	0.00055723	1.34433379828436e-07	2.14951352290115e-05	0.00860336318
275	Disorders_of_mineral_metabolism	endocrine/metabolic	HLA-DRB5	6:31707730:T:C	0	0	ClinVar || HPO	0.000420569841830264	1.90648571898848e-05	0.00012325	0.154773437194416	0.492	0.000301602870981634	3.9868049268277e-06	0.00829057094
275	Disorders_of_mineral_metabolism	endocrine/metabolic	HSPA1A	6:31707730:T:C	0	0	ClinVar || HPO	0.469958916406378	9.23908485289129e-10	2.9727e-10	3.62e-05	0.023203	1.03577545428793e-09		0.518301125
275	Disorders_of_mineral_metabolism	endocrine/metabolic	HSPA1B	6:31707730:T:C	0	0	ClinVar || HPO	0.4156881247528	1.49376582601631e-09	3.1661e-10	0.689506756672675	0.788916197940304	5.29707549874759e-09	0.000654498494988255	0.312463268
275	Disorders_of_mineral_metabolism	endocrine/metabolic	HSPA1L	6:31707730:T:C	0	0	ClinVar || HPO	0.498246671645927	1.21502173050672e-09	2.9665e-10	4.47588642399253e-05	0.30547060801042	1.34502036144149e-09	1.48958702690319e-06	0.449952866
275	Disorders_of_mineral_metabolism	endocrine/metabolic	LSM2	6:31707730:T:C	0	0	ClinVar || HPO	0.563025702010952	1.12482457543617e-09	2.84300000000001e-10		0.809606633587167	2.58405739981494e-08	0.0170043219803318	0.384779702
275	Disorders_of_mineral_metabolism	endocrine/metabolic	LST1	6:31707730:T:C	0	0	ClinVar || HPO	0.214748006725042	3.62504343840539e-10	9.25900000000001e-11		0.516247663830995	4.27264382308562e-09	0.000998710969845455	0.00406468053
275	Disorders_of_mineral_metabolism	endocrine/metabolic	LTA	6:31707730:T:C	0	0	ClinVar || HPO	0.186562308847268	4.26518309815777e-10	8.54510000000002e-11	0.000200381702173959	0.000200032000492179	4.94976528276488e-08	0.637134618397279	0.0042405485
275	Disorders_of_mineral_metabolism	endocrine/metabolic	LTB	6:31707730:T:C	0	0	ClinVar || HPO	0.203054675249581	3.53448567509401e-10	9.07150000000002e-11	0.505	0.272	3.40682325745645e-09		0.00450828904
275	Disorders_of_mineral_metabolism	endocrine/metabolic	LY6G5B	6:31707730:T:C	0	0	ClinVar || HPO	0.497649134234104	2.89613727320586e-12	1.4245e-10	0.414228421735322	0.734	5.81592318118542e-13	8.50268500077048e-05	0.377533813
275	Disorders_of_mineral_metabolism	endocrine/metabolic	LY6G5C	6:31707730:T:C	0	0	ClinVar || HPO	0.531161054279289	7.53716856944232e-10	1.5256e-10	0.412303175935578	0.154	1.26593918821235e-08	0.102044004402382	0.35815405
275	Disorders_of_mineral_metabolism	endocrine/metabolic	LY6G6C	6:31707730:T:C	0	0	ClinVar || HPO	0.808115730419806	8.69065817661245e-10	1.8004e-10	0.344296603437517	0.522278635694653	5.02555763462639e-09	0.0464809983714869	0.206398981
275	Disorders_of_mineral_metabolism	endocrine/metabolic	LY6G6D	6:31707730:T:C	0	0	ClinVar || HPO	0.781945682944094	4.90973681059861e-10	1.7619e-10	0.61155		2.30088091270595e-09		0.185250268
275	Disorders_of_mineral_metabolism	endocrine/metabolic	LY6G6E	6:31707730:T:C	0	0	ClinVar || HPO	0.754409466016272	6.51545454916253e-10	1.753e-10	0.752009430580384		2.30021090156061e-09	0.030802	0.159309111
275	Disorders_of_mineral_metabolism	endocrine/metabolic	LY6G6F	6:31707730:T:C	0	0	ClinVar || HPO	0.718435031470691	6.7871589555393e-10	1.7011e-10	0.506101636330338		0.00148974159852876	6.6969e-08	0.177946322
275	Disorders_of_mineral_metabolism	endocrine/metabolic	MCCD1	6:31707730:T:C	0	0	ClinVar || HPO	0.120952182190647	2.59479934222611e-10	6.48700000000001e-11	0.00126133104638054	0.00336761413869848	0.000354858245821143		0.0156263168
275	Disorders_of_mineral_metabolism	endocrine/metabolic	MICA	6:31707730:T:C	0	0	ClinVar || HPO	0.0333169167659549	4.70772578566183e-13	4.1437e-11	8.17044595693625e-05	0.582783460591676	9.43689440438842e-14	0.0576812189451904	0.00354373176
275	Disorders_of_mineral_metabolism	endocrine/metabolic	MICB	6:31707730:T:C	0	0	ClinVar || HPO	0.0862314774790214	2.01075007867188e-12	4.4387e-11	0.00255990078359382	0.0108847787356329	4.05826841725209e-13	0.00742929616464779	0.0221602663
275	Disorders_of_mineral_metabolism	endocrine/metabolic	MPIG6B	6:31707730:T:C	0	0	ClinVar || HPO	0.807679465727447	3.61519998519816e-10	1.8076e-10			0.0438689336813028
275	Disorders_of_mineral_metabolism	endocrine/metabolic	MSH5	6:31707730:T:C	0	0	ClinVar || HPO	0.999950001249979	6.00725481186783e-11	1.8108e-10	0.048445174301636	1.2896e-11	5.99346639208373e-09	0.0428942754211376
275	Disorders_of_mineral_metabolism	endocrine/metabolic	MSH5-SAPCD1	6:31707730:T:C	0	0	ClinVar || HPO	0.999330224399881	1.25941012491344e-08		0.621660740097708		6.29705057449184e-09		0.344079439
275	Disorders_of_mineral_metabolism	endocrine/metabolic	NCR3	6:31707730:T:C	0	0	ClinVar || HPO	0.220781887322037	4.62582257024371e-10	9.6153e-11	0.756361096506531	0.00531221768973185	2.44620360370529e-09	0.806600042483735	0.00377037579
275	Disorders_of_mineral_metabolism	endocrine/metabolic	NELFE	6:31707730:T:C	0	0	ClinVar || HPO	0.119870893845529	1.62983421051564e-07	5.4366e-08			7.81181419730654e-05	0.00769475060038643	0.0269322478
275	Disorders_of_mineral_metabolism	endocrine/metabolic	NEU1	6:31707730:T:C	1	0	ClinVar || HPO	0.308183467392266	1.77978095695054e-09	3.7641e-10	0.373102960788179	0.395664971001328	6.55063812612919e-09	0.0331203701645278	0.224617295
275	Disorders_of_mineral_metabolism	endocrine/metabolic	NFKBIL1	6:31707730:T:C	0	0	ClinVar || HPO	0.14502777546135	1.88155034129072e-10	7.35690000000001e-11	7.72459999928701e-11	0.0567	2.81732601240429e-08	0.0144761647982163	0.0146378076
275	Disorders_of_mineral_metabolism	endocrine/metabolic	NOTCH4	6:31707730:T:C	0	0	ClinVar || HPO	0.0105788347041783	1.0652954526018e-06	5.52800000000001e-07	0.0011082220061333	0.663508958932181	6.08876188750484e-05	3.48767841951235e-07	0.233091674
275	Disorders_of_mineral_metabolism	endocrine/metabolic	PBX2	6:31707730:T:C	0	0	ClinVar || HPO	0.011703351795004	1.75838825653051e-07	4.1784e-07	0.0231666266198291	0.70849	3.83997717138614e-08	0.118829498380857	0.484412992
275	Disorders_of_mineral_metabolism	endocrine/metabolic	PPT2	6:31707730:T:C	0	0	ClinVar || HPO	0.0160045855648586	1.83795708567167e-07	3.1151e-07	0.000122226863408968	0.205844402984721	4.17989946694519e-08	1.61965982809737e-05	0.668179885
275	Disorders_of_mineral_metabolism	endocrine/metabolic	PPT2-EGFL8	6:31707730:T:C	0	0	ClinVar || HPO	0.0159400574736875	0.725		0.725				0.658042537
275	Disorders_of_mineral_metabolism	endocrine/metabolic	PRRC2A	6:31707730:T:C	0	0	ClinVar || HPO	0.303513253673846	4.80131700114076e-10	1.1079e-10	1.03353541466284e-09	0.0229853632003226	2.37998253236203e-09	0.0132097789460879	0.0270088261
275	Disorders_of_mineral_metabolism	endocrine/metabolic	PRRT1	6:31707730:T:C	0	0	ClinVar || HPO	0.0168389605017127	5.97482288258501e-08	3.1141e-07	0.305005769673981	0.547	2.11112816542676e-08	3.02066908870144e-08	0.365379154
275	Disorders_of_mineral_metabolism	endocrine/metabolic	RNF5	6:31707730:T:C	0	0	ClinVar || HPO	0.0124752325030399	1.89398175222891e-06	3.7925e-07	0.50834	0.330996651626291	0.000448266742599939	0.00108077647284911	0.52804864
275	Disorders_of_mineral_metabolism	endocrine/metabolic	SAPCD1	6:31707730:T:C	0	0	ClinVar || HPO	0.795758126892962	1.09839184679782e-09	2.2363e-10	0.82118	0.567	1.24319994059398e-08	0.582265771824183
275	Disorders_of_mineral_metabolism	endocrine/metabolic	SKIV2L	6:31707730:T:C	0	0	ClinVar || HPO	0.111774704563651	1.42760395707081e-07	5.4377e-08	0.0255466925056796	0.494	6.01194138968795e-08	0.904974053071053	0.0247024664
275	Disorders_of_mineral_metabolism	endocrine/metabolic	SLC44A4	6:31707730:T:C	0	0	ClinVar || HPO	0.291594832557757	2.04409207113258e-09	4.0882e-10	0.0663586450899276	0.287359092563606	0.000105570580808171	0.648333276551815	0.21743489
275	Disorders_of_mineral_metabolism	endocrine/metabolic	STK19	6:31707730:T:C	0	0	ClinVar || HPO	0.0991243655055944	3.39406242074143e-08	5.87080000000001e-08	0.641408940347155		9.91881662767848e-09	0.00106360238674018	0.0197978316
275	Disorders_of_mineral_metabolism	endocrine/metabolic	TNF	6:31707730:T:C	0	0	ClinVar || HPO	0.193232722582583	3.42387172783859e-10	8.72210000000001e-11	0.657509406226893	0.18724	4.59660554570877e-09		0.00444753112
275	Disorders_of_mineral_metabolism	endocrine/metabolic	TNXB	6:31707730:T:C	1	0	ClinVar || HPO	0.0491927019911298	9.42478050472337e-07	1.8867e-07	0.00380690146508423	0.89136	0.000220481294579044	0.00874901599277701	0.102675506
275	Disorders_of_mineral_metabolism	endocrine/metabolic	VARS	6:31707730:T:C	0	0	ClinVar || HPO	0.686842685918165	1.06121685566704e-09	2.6908e-10	0.729283397915018		1.89073949626803e-08	0.00060674	0.267277581
275	Disorders_of_mineral_metabolism	endocrine/metabolic	VWA7	6:31707730:T:C	0	0	ClinVar || HPO	0.773855589247278	1.20095583155602e-09	2.4361e-10	0.598170176547354	0.26746	1.71149695729302e-08	0.00381170202688866	0.232644358
275	Disorders_of_mineral_metabolism	endocrine/metabolic	ZBTB12	6:31707730:T:C	0	0	ClinVar || HPO	0.202596289854118	2.19184984442112e-09	4.6081e-10	0.816552570931815	0.0243252245676271	9.00200773555735e-09	0.368291677189874	0.0432755642
278	Overweight,_obesity_and_other_hyperalimentation	endocrine/metabolic	APOBR	16:28340945:A:G	0	0	HPO	0.192001902144658	2.77971831839493e-07	1.2258e-06	7.16939119987581e-08	2.0857e-05	2.02854296925928e-06	3.72780411538355e-07	5.97629770000001e-08
278	Overweight,_obesity_and_other_hyperalimentation	endocrine/metabolic	ATP2A1	16:28340945:A:G	0	0	HPO	0.00413689405900384	1.89912670969943e-06	2.6641e-05	0.00764899328954692	0.000604996283104766	0.000209525839906307	3.86294782402766e-07	6.31356779000001e-06
278	Overweight,_obesity_and_other_hyperalimentation	endocrine/metabolic	ATXN2L	16:28340945:A:G	0	0	HPO	0.00719686330476538	1.08952955340571e-05	1.6636e-05	2.34843966866834e-05	0.0654841370872203	5.10858577126755e-05	2.97060597654957e-06	4.38402057000001e-06
278	Overweight,_obesity_and_other_hyperalimentation	endocrine/metabolic	CD19	16:28340945:A:G	0	1	HPO	0.0024220281773516	0.000112177360504216	4.9082e-05	0.00676761311695292	0.0134	6.63947722257543e-05		0.010040917
278	Overweight,_obesity_and_other_hyperalimentation	endocrine/metabolic	CLN3	16:28340945:A:G	0	0	HPO	0.235776725537956	2.70068131001619e-06	1.2403e-06	0.974793525331544	0.204829245683853	9.56956438933613e-07	0.00543770053445141	5.05131846e-08
278	Overweight,_obesity_and_other_hyperalimentation	endocrine/metabolic	EIF3C	16:28340945:A:G	0	0	HPO	0.0276165513335676	4.45445886106573e-06	5.9425e-06	0.434551212036392		1.4657324834382e-05	1.51178123470735e-06	6.67275647e-08
278	Overweight,_obesity_and_other_hyperalimentation	endocrine/metabolic	EIF3CL	16:28340945:A:G	0	0	HPO	0.606803659929946	4.60651788142867e-06	2.7472e-06			9.88675181471911e-06	5.37349288596511e-06
278	Overweight,_obesity_and_other_hyperalimentation	endocrine/metabolic	GSG1L	16:28340945:A:G	0	0	HPO	0.00442320824016632	0.000362537655698581	7.24470000000001e-05	0.576826135957816	0.80252017048959	0.777310022958361	0.721619966961244	0.783058326
278	Overweight,_obesity_and_other_hyperalimentation	endocrine/metabolic	GTF3C1	16:28340945:A:G	0	0	HPO	0.000166470906424685	0.815300352115167	0.34777	0.906605068661064	0.0789401977104312	0.705101509101872	0.96058213252527	0.914284853
278	Overweight,_obesity_and_other_hyperalimentation	endocrine/metabolic	IL21R	16:28340945:A:G	0	1	HPO	9.37742743715126e-05	0.253846229675943	0.095002	0.452877808876043	0.866489719294986	0.0395962241700067	0.926835391194551	0.953199598
278	Overweight,_obesity_and_other_hyperalimentation	endocrine/metabolic	IL27	16:28340945:A:G	0	0	HPO	0.183162782440089	2.72043789607509e-07	1.1052e-06	2.66439966841757e-07	7.5155e-06	1.10511988663214e-06	7.88428879865332e-08	6.10214561e-08
278	Overweight,_obesity_and_other_hyperalimentation	endocrine/metabolic	KIAA0556	16:28340945:A:G	0	0	HPO	0.000411825846767113	0.698832876318556	0.27677	0.805125641017249	0.81475567283427	0.451673526126689	0.827282039125737	0.780722475
278	Overweight,_obesity_and_other_hyperalimentation	endocrine/metabolic	LAT	16:28340945:A:G	0	0	HPO	0.00142722968055753	5.83439614375724e-05	7.6485e-05	0.672243133858901	0.718516088860921	0.000917826394404506	1.39783607415132e-05	0.175424831
278	Overweight,_obesity_and_other_hyperalimentation	endocrine/metabolic	NFATC2IP	16:28340945:A:G	0	0	HPO	0.00200556392182716	1.3390961164511e-05	5.67220000000001e-05	0.800723966850971	0.00058609	0.000316183761619425	2.84988171818673e-06	0.101227547
278	Overweight,_obesity_and_other_hyperalimentation	endocrine/metabolic	NPIPB6	16:28340945:A:G	0	0	HPO	0.878701525846599	5.10481499462661e-07	1.204e-06			9.22218789035873e-07	2.5240425258309e-07
278	Overweight,_obesity_and_other_hyperalimentation	endocrine/metabolic	NPIPB7	16:28340945:A:G	0	0	HPO	0.281540209911324	3.20974219266063e-07	1.5315e-06			1.7556934481022e-06	1.23091846891783e-07
278	Overweight,_obesity_and_other_hyperalimentation	endocrine/metabolic	NPIPB8	16:28340945:A:G	0	0	HPO	0.0459454709400092	6.13547559236947e-06	4.5334e-06			3.73204959499877e-06	0.0023508
278	Overweight,_obesity_and_other_hyperalimentation	endocrine/metabolic	NPIPB9	16:28340945:A:G	0	0	HPO	0.0146747052301681	5.15259967778757e-07	8.1715e-06			1.76845971656474e-05	1.7719874796614e-07
278	Overweight,_obesity_and_other_hyperalimentation	endocrine/metabolic	NUPR1	16:28340945:A:G	0	0	HPO	0.131225245632929	1.55952977683068e-06	1.8885e-06	0.11109379910037	0.0411499990543511	1.51249187270822e-06	4.96184233431846e-07	7.28135234e-08
278	Overweight,_obesity_and_other_hyperalimentation	endocrine/metabolic	RABEP2	16:28340945:A:G	0	0	HPO	0.00318924840392708	2.1148817969064e-06	5.0885e-05	0.212841527228861	0.62997	7.17408080995267e-05	4.2907323292647e-07	1.62989392e-05
278	Overweight,_obesity_and_other_hyperalimentation	endocrine/metabolic	SBK1	16:28340945:A:G	0	0	HPO	0.690009440224252	5.53699024148609e-07	6.9454e-06	0.0733068823661536	0.00313981484739483	1.3840969821967e-06	1.224984010512e-07	2.11605395e-05
278	Overweight,_obesity_and_other_hyperalimentation	endocrine/metabolic	SGF29	16:28340945:A:G	0	0	HPO	0.106149160445229	1.61707697071337e-06	1.5999e-06			1.63462677775682e-06
278	Overweight,_obesity_and_other_hyperalimentation	endocrine/metabolic	SH2B1	16:28340945:A:G	0	1	HPO	0.00568593327946489	5.97896331975624e-06	1.9902e-05	2.49771882980382e-05	6.92973165512002e-06	0.000182507449956702	1.67729603763693e-06	4.49449486e-06
278	Overweight,_obesity_and_other_hyperalimentation	endocrine/metabolic	SPNS1	16:28340945:A:G	0	0	HPO	0.00158690452488593	0.00018158589426346	6.7611e-05	0.140240323380125	0.00169193340511514	0.000120970562214043	0.000257697893496062	0.163874304
278	Overweight,_obesity_and_other_hyperalimentation	endocrine/metabolic	SULT1A1	16:28340945:A:G	0	0	HPO	0.0635632376581119	5.19330748256439e-07	3.7427e-06	1.04999970073024e-06	3.67345217429101e-07	5.75784640739681e-06	1.81412584791737e-07	1.64783817e-07
278	Overweight,_obesity_and_other_hyperalimentation	endocrine/metabolic	SULT1A2	16:28340945:A:G	0	0	HPO	0.0725709917260514	4.67811059681573e-07	2.0405e-06	1.33064227853749e-05	8.17595778283987e-07	8.42865166381766e-07	1.29645853597718e-07	1.61681837e-07
278	Overweight,_obesity_and_other_hyperalimentation	endocrine/metabolic	TUFM	16:28340945:A:G	0	0	HPO	0.00592917617844669	9.38597106431561e-06	1.9891e-05	0.595138203338536	6.29237869588877e-06	1.41570700955386e-05	3.95446967074643e-06	4.50899085e-06
278	Overweight,_obesity_and_other_hyperalimentation	endocrine/metabolic	XPO6	16:28340945:A:G	0	0	HPO	0.098623076813114	6.74721503246197e-06	2.0695e-05	0.775263456854153	0.197069483340677	1.44355478442288e-06	0.897813712354202	0.54024679
278	Overweight,_obesity_and_other_hyperalimentation	endocrine/metabolic	AC007906.2	16:53802494:C:T	0	0	HPO	0.000656281989067983	0.58867	0.58867
278	Overweight,_obesity_and_other_hyperalimentation	endocrine/metabolic	AKTIP	16:53802494:C:T	0	0	HPO	0.0623232954079178	4.16334998742113e-14	8.3267e-15	0.269105963242809	0.823074394875421	0.153439130575564	2.75599693519847e-06	0.508467658
278	Overweight,_obesity_and_other_hyperalimentation	endocrine/metabolic	CHD9	16:53802494:C:T	0	0	HPO	0.000796335482884036	2.50991191067626e-14	0.87219	0.719162053656651	0.387604579831592	5.01982382135168e-15	0.9597611172377	0.528303853
278	Overweight,_obesity_and_other_hyperalimentation	endocrine/metabolic	FTO	16:53802494:C:T	0	1	HPO	0.512271766919343	1.75622422434343e-21	1.7764e-15	0.0817047818729747	0.374169641023329	3.51244914320005e-22	6.05780995678913e-10
278	Overweight,_obesity_and_other_hyperalimentation	endocrine/metabolic	IRX3	16:53802494:C:T	0	0	HPO	0.0058155495028236	4.41314999999357e-13	8.82629999999999e-14	0.589519266705415	0.678342605287597	0.297274942221234	0.0579036959932977	0.405953072
278	Overweight,_obesity_and_other_hyperalimentation	endocrine/metabolic	RBL2	16:53802494:C:T	0	0	HPO	0.035223211362091	6.43949999999908e-14	1.2879e-14	0.567573800989454	0.75848690812588	0.169265906420657	0.0975008877886433	0.588440413
278	Overweight,_obesity_and_other_hyperalimentation	endocrine/metabolic	RPGRIP1L	16:53802494:C:T	0	0	HPO	0.181048559349328	1.02591656364885e-21	1.7764e-15	0.177604219879428	0.26385	2.05183336429498e-22	0.180738172705254	0.0666303487
278	Overweight,_obesity_and_other_hyperalimentation	endocrine/metabolic	CCBE1	18:57852587:T:C	0	0	ClinVar && HPO	0.000529196891341992	6.69048433550488e-07	1.3381e-07	0.229428984701999	0.818395160695317	0.285316793745041	0.0605892204101426
278	Overweight,_obesity_and_other_hyperalimentation	endocrine/metabolic	CPLX4	18:57852587:T:C	0	0	ClinVar && HPO	0.000111443814488511	0.0430451035216239	0.020481	0.571121351954572	0.860361992683578	0.019579216652905		0.820730225
278	Overweight,_obesity_and_other_hyperalimentation	endocrine/metabolic	GRP	18:57852587:T:C	0	0	ClinVar && HPO	6.43052037987013e-05	0.0175503459633034	0.011461	0.0951912664842864	0.061468	0.00601652912515153	0.180121108132895	0.148068117
278	Overweight,_obesity_and_other_hyperalimentation	endocrine/metabolic	LMAN1	18:57852587:T:C	0	0	ClinVar && HPO	0.000188706058422043	0.221700617177522	0.065614	0.139313741395551	0.53318	0.404526679182898	0.771541640720449	0.552144589
278	Overweight,_obesity_and_other_hyperalimentation	endocrine/metabolic	MC4R	18:57852587:T:C	1	1	ClinVar && HPO	0.156052935369515	1.0391795940876e-07	2.0784e-08	0.0169904032051489	0.46	0.00118062906087101	0.0258549490109908	0.000185257119
278	Overweight,_obesity_and_other_hyperalimentation	endocrine/metabolic	PMAIP1	18:57852587:T:C	0	0	ClinVar && HPO	0.057609372932265	1.12295288886237e-09	3.5811e-08	0.498	0.743553382478169	0.0394645483984418	2.26008000008069e-10	0.422486957
278	Overweight,_obesity_and_other_hyperalimentation	endocrine/metabolic	RAX	18:57852587:T:C	0	0	ClinVar && HPO	0.000102751202653448	0.088042184975768	0.030677	0.462051143301264	0.5830279600346	0.080012305828712		0.363404026
290	Delirium_dementia_and_amnestic_and_other_cognitive_disorders	mental_disorders	APOC1	19:45411941:T:C	0	0	HPO	0.945889050100813	1.38163150858527e-56	7.77160000000001e-16	0.584	0.163	2.76326301717054e-57	0.007522	1e-12
290	Delirium_dementia_and_amnestic_and_other_cognitive_disorders	mental_disorders	APOC2	19:45411941:T:C	0	0	HPO	0.688679006286347	5.51466955571056e-56	2.7756e-15	0.453451948898523	0.849960458103032	1.10293391114211e-56	0.965990128161193	1e-12
290	Delirium_dementia_and_amnestic_and_other_cognitive_disorders	mental_disorders	APOC4	19:45411941:T:C	0	0	HPO	0.714951908063452	4.62386733227404e-15	2.4425e-15	0.0365865848892224	0.00111616295042672	1.48825176465976e-15	0.005608372681698
290	Delirium_dementia_and_amnestic_and_other_cognitive_disorders	mental_disorders	APOC4-APOC2	19:45411941:T:C	0	0	HPO	0.714951908063452	3.09718437877946e-46		0.18173		1.54859218938973e-46		1e-12
290	Delirium_dementia_and_amnestic_and_other_cognitive_disorders	mental_disorders	APOE	19:45411941:T:C	0	1	HPO	0.971125083236635	2.20243177396925e-58	7.77160000000001e-16	4.63199999999999e-59	0.600544070905545	8.98285051512849e-58	5.39643764836757e-06	1e-12
290	Delirium_dementia_and_amnestic_and_other_cognitive_disorders	mental_disorders	BCAM	19:45411941:T:C	0	0	HPO	0.369261578964505	1.93175219902353e-14	7.3275e-15	0.0735036534775404	0.028509	8.17259365477812e-15	0.802527771618277	5.37479053000001e-06
290	Delirium_dementia_and_amnestic_and_other_cognitive_disorders	mental_disorders	BCL3	19:45411941:T:C	0	0	HPO	0.199929594881931	3.34195439825451e-14	1.2323e-14	0.136558271264592	0.27145	2.59461446951949e-14		0.0064732877
290	Delirium_dementia_and_amnestic_and_other_cognitive_disorders	mental_disorders	BHMG1	19:45411941:T:C	0	0	HPO	0.000262389635639368	0.415276646109096	0.29059			0.571186883369442
290	Delirium_dementia_and_amnestic_and_other_cognitive_disorders	mental_disorders	BLOC1S3	19:45411941:T:C	0	0	HPO	0.0671638582360816	1.4710499999963e-13	2.9421e-14	0.940976793195244	0.238512957664748	0.010378626779781	0.286710202195308	0.00983715197
290	Delirium_dementia_and_amnestic_and_other_cognitive_disorders	mental_disorders	CBLC	19:45411941:T:C	0	0	HPO	0.270319685503435	2.26273762851253e-14	9.88100000000003e-15	0.000221850740214701		1.32322947388496e-14	0.51423	0.000212754088
290	Delirium_dementia_and_amnestic_and_other_cognitive_disorders	mental_disorders	CD3EAP	19:45411941:T:C	0	0	HPO	0.00690672295801797	1.06304999999829e-12	2.1261e-13	0.108327405993033	0.440522489261541	0.726103976047534	0.422323799337609	0.880787925
290	Delirium_dementia_and_amnestic_and_other_cognitive_disorders	mental_disorders	CEACAM16	19:45411941:T:C	0	0	HPO	0.123045632066478	7.01679999986023e-14	1.7542e-14	0.742647879497659	0.299392074762427	0.000880048459865504		0.000956845763
290	Delirium_dementia_and_amnestic_and_other_cognitive_disorders	mental_disorders	CEACAM19	19:45411941:T:C	0	0	HPO	0.0850972975564894	1.09909795567534e-13	2.1982e-14	0.665075672777167	0.70818864847112	1.18186271138235e-08	0.000385432482546858	0.0110201346
290	Delirium_dementia_and_amnestic_and_other_cognitive_disorders	mental_disorders	CEACAM20	19:45411941:T:C	0	0	HPO	0.0172124899294402	1.07470000000018e-13	5.3735e-14	0.745920996962456				0.117774083
290	Delirium_dementia_and_amnestic_and_other_cognitive_disorders	mental_disorders	CKM	19:45411941:T:C	0	0	HPO	0.0187359713737891	3.49719999999832e-13	6.99440000000001e-14	0.936001282187454	0.584	0.04467978947985	0.40938	0.503143028
290	Delirium_dementia_and_amnestic_and_other_cognitive_disorders	mental_disorders	CLASRP	19:45411941:T:C	0	0	HPO	0.271560589163282	1.97286062042547e-14	1.0769e-14	0.533294564292239	0.0535954242383277	9.09983195864758e-15		0.0175407528
290	Delirium_dementia_and_amnestic_and_other_cognitive_disorders	mental_disorders	CLPTM1	19:45411941:T:C	0	0	HPO	0.631908925778643	4.65750000000002e-47	3.6637e-15	0.0290449900197547	0.082268380277023	9.31500000000004e-48	0.0380897606790651	2.44859688e-12
290	Delirium_dementia_and_amnestic_and_other_cognitive_disorders	mental_disorders	DMPK	19:45411941:T:C	0	0	HPO	0.000182211947817543	0.900169959949356	0.44686	0.452166095558619	0.964030233813048	0.452778138261966	0.95529982065844	0.776852675
290	Delirium_dementia_and_amnestic_and_other_cognitive_disorders	mental_disorders	DMWD	19:45411941:T:C	0	0	HPO	0.000159631902910749	6.54955524233349e-08	0.33745	0.0253524543848486	0.7539	1.30991143631869e-08	0.935524706722715	0.876277434
290	Delirium_dementia_and_amnestic_and_other_cognitive_disorders	mental_disorders	EML2	19:45411941:T:C	0	0	HPO	0.000927414454575455	0.932683274170783	0.92956	0.527396549021676	0.863653034678076	0.707798954696616	0.97988491031221	0.406393399
290	Delirium_dementia_and_amnestic_and_other_cognitive_disorders	mental_disorders	ERCC1	19:45411941:T:C	0	0	HPO	0.00682952605132309	0.815868114565856	0.87567	0.833737316070198	0.432120698533425	0.70282199040721	0.896547612669346	0.941449522
290	Delirium_dementia_and_amnestic_and_other_cognitive_disorders	mental_disorders	ERCC2	19:45411941:T:C	0	1	HPO	0.0121364737615012	4.56299999999074e-13	9.12599999999999e-14	0.0514852869326158	0.281280707574349	0.637906223587004	0.330109455081037	0.572959941
290	Delirium_dementia_and_amnestic_and_other_cognitive_disorders	mental_disorders	EXOC3L2	19:45411941:T:C	0	0	HPO	0.0478645563214509	2.22599373177918e-13	4.452e-14	0.693353354826979	0.0094486	1.58101720483746e-08	0.00635683766904519	0.0704805591
290	Delirium_dementia_and_amnestic_and_other_cognitive_disorders	mental_disorders	FBXO46	19:45411941:T:C	0	0	HPO	0.000328997633576949	3.08127478881823e-08	0.32502	0.0803444441912273	0.61089171492257	6.16255000104902e-09	0.66681	0.529096032
290	Delirium_dementia_and_amnestic_and_other_cognitive_disorders	mental_disorders	FOSB	19:45411941:T:C	0	0	HPO	0.00372339273798631	0.445892887514462	0.19887	0.779972256741341	0.336516255530538	0.517701494127942		0.955684133
290	Delirium_dementia_and_amnestic_and_other_cognitive_disorders	mental_disorders	FOXA3	19:45411941:T:C	0	0	HPO	7.09837202122343e-05	0.259011235372698	0.34932	0.0332798613777953	0.826385862464333	0.715275317203687	0.89317	0.937933935
290	Delirium_dementia_and_amnestic_and_other_cognitive_disorders	mental_disorders	GEMIN7	19:45411941:T:C	0	0	HPO	0.181750574797735	2.97898558736888e-14	1.4544e-14		0.400459024466348	1.52632094693455e-14	0.700218824373756	0.0374831186
290	Delirium_dementia_and_amnestic_and_other_cognitive_disorders	mental_disorders	GIPR	19:45411941:T:C	0	0	HPO	0.000502653244672944	0.30476010879788	0.68777	0.0921347495434145	0.322259539997022	0.592651076829213	0.350849481798714	0.494676403
290	Delirium_dementia_and_amnestic_and_other_cognitive_disorders	mental_disorders	GPR4	19:45411941:T:C	0	0	HPO	0.00110180008034949	0.586743968896705	0.64136	0.546	0.411967850772401	0.590605450584702	0.708319319474653	0.375282672
290	Delirium_dementia_and_amnestic_and_other_cognitive_disorders	mental_disorders	IGSF23	19:45411941:T:C	0	0	HPO	0.0523391825539899	2.27331566789624e-14	3.15300000000001e-14	0.467433851616557	0.171523048372696	5.31272754716139e-15	0.12424	0.0381898151
290	Delirium_dementia_and_amnestic_and_other_cognitive_disorders	mental_disorders	IRF2BP1	19:45411941:T:C	0	0	HPO	5.83389845150689e-05	0.226245563095902	0.20819	0.147516902889872	0.201	0.508388642893848		0.928530808
290	Delirium_dementia_and_amnestic_and_other_cognitive_disorders	mental_disorders	KLC3	19:45411941:T:C	0	0	HPO	0.0142997961079963	3.71924999894941e-13	7.4385e-14	0.5519572781565	0.000264	0.139494937033335	0.236494968698338	0.505680908
290	Delirium_dementia_and_amnestic_and_other_cognitive_disorders	mental_disorders	MARK4	19:45411941:T:C	0	0	HPO	0.18158162533685	7.79177512492326e-14	4.60739999999999e-14	0.982155889839736	0.127531929738931	2.35482421575948e-14	0.614827301230821	0.277080021
290	Delirium_dementia_and_amnestic_and_other_cognitive_disorders	mental_disorders	MYPOP	19:45411941:T:C	0	0	HPO	5.4715145711375e-05	0.0187819959020213	0.58407	0.996534326830996	0.00179	0.7737920026126	0.471439322886489	0.92556439
290	Delirium_dementia_and_amnestic_and_other_cognitive_disorders	mental_disorders	NECTIN2	19:45411941:T:C	0	0	HPO	0.535213257158167	6.80960193761889e-15	4.21880000000001e-15			1.7646426809875e-14
290	Delirium_dementia_and_amnestic_and_other_cognitive_disorders	mental_disorders	NKPD1	19:45411941:T:C	0	0	HPO	0.0897551384794257	1.29339999999373e-13	2.58680000000001e-14	0.00844917941436904	0.53824	0.0225597848892473	0.0396080346092829	0.00845404649
290	Delirium_dementia_and_amnestic_and_other_cognitive_disorders	mental_disorders	OPA3	19:45411941:T:C	0	1	HPO	0.00205508103237233	2.73026135491127e-13	0.66194	0.472300555608146	0.759880858945107	5.46052270982186e-14	0.282614368693551	0.676268463
290	Delirium_dementia_and_amnestic_and_other_cognitive_disorders	mental_disorders	PPM1N	19:45411941:T:C	0	0	HPO	0.00302471018106984	0.600192760108632	0.86814	0.169334725001076	0.32439	0.716793903765801	0.72565268692418	0.918094265
290	Delirium_dementia_and_amnestic_and_other_cognitive_disorders	mental_disorders	PPP1R13L	19:45411941:T:C	0	0	HPO	0.00900919100465208	1.05640000000174e-12	2.1128e-13	0.735220065617133	0.718876644731628	0.746031310354081	0.427102002599283	0.790174916
290	Delirium_dementia_and_amnestic_and_other_cognitive_disorders	mental_disorders	PPP1R37	19:45411941:T:C	0	0	HPO	0.160874616002426	8.04899999970926e-14	1.6098e-14	0.34731682523972	0.000450685724136834	0.0387043282308251	0.707792846693171	0.0233682899
290	Delirium_dementia_and_amnestic_and_other_cognitive_disorders	mental_disorders	PVR	19:45411941:T:C	0	0	HPO	0.0707622225846086	6.43052432846808e-14	2.5646e-14	0.100590292514892	0.000878373979112521	2.57986475674893e-14	0.00516384018940191	0.057278575
290	Delirium_dementia_and_amnestic_and_other_cognitive_disorders	mental_disorders	QPCTL	19:45411941:T:C	0	0	HPO	0.000394457166599624	4.05824174630384e-13	0.50786	0.938286633134003	0.920447324378059	8.1164834925885e-14	0.575026030478034	0.565224517
290	Delirium_dementia_and_amnestic_and_other_cognitive_disorders	mental_disorders	RELB	19:45411941:T:C	0	0	HPO	0.395553195073856	1.16902510154557e-14	7.66050000000002e-15	0.500500445630867	0.18789	4.72532471683399e-15		0.00266913725
290	Delirium_dementia_and_amnestic_and_other_cognitive_disorders	mental_disorders	RSPH6A	19:45411941:T:C	0	0	HPO	0.000140504646298086	0.854466882822735	0.5512	0.574222964829283	0.629036335571721	0.951569858374148	0.89126	0.913672073
290	Delirium_dementia_and_amnestic_and_other_cognitive_disorders	mental_disorders	RTN2	19:45411941:T:C	0	0	HPO	0.00313207360553831	0.816994545347451	0.89022	0.910091401895507		0.368821191825828	0.615915068205866	0.933578468
290	Delirium_dementia_and_amnestic_and_other_cognitive_disorders	mental_disorders	SIX5	19:45411941:T:C	0	0	HPO	0.000191423941607418	0.694737637121853	0.32457	0.915652436217471	0.469186104441671	0.543665039103	0.620180932052765	0.709169645
290	Delirium_dementia_and_amnestic_and_other_cognitive_disorders	mental_disorders	SNRPD2	19:45411941:T:C	0	0	HPO	0.000414801693054827	0.206792464905066	0.66534	0.584896030279848	0.083661	0.705484140789379	0.0701579549326348	0.56305031
290	Delirium_dementia_and_amnestic_and_other_cognitive_disorders	mental_disorders	SYMPK	19:45411941:T:C	0	0	HPO	0.000115381099476896	0.784563761506885	0.39658	0.657706728938212	0.768263090520935	0.847771367501882	0.896586784895165	0.917364463
290	Delirium_dementia_and_amnestic_and_other_cognitive_disorders	mental_disorders	TOMM40	19:45411941:T:C	0	1	HPO	0.834310202778914	8.41395000000007e-51	7.77160000000001e-16	1.68279000000001e-51	6.12220000000001e-25	1.17394388986487e-15	3.3579918046194e-06	1e-12
290	Delirium_dementia_and_amnestic_and_other_cognitive_disorders	mental_disorders	TRAPPC6A	19:45411941:T:C	0	0	HPO	0.0786734136157853	1.46549999999835e-13	2.931e-14	0.59958973077777	0.041948	0.0661048458757915	0.419941342348674	0.00621444088
290	Delirium_dementia_and_amnestic_and_other_cognitive_disorders	mental_disorders	VASP	19:45411941:T:C	0	0	HPO	0.00253145763963665	0.580464134957218	0.75534	0.566286834821314	0.201412558090282	0.740764126461373	0.638845933892318	0.810323553
290	Delirium_dementia_and_amnestic_and_other_cognitive_disorders	mental_disorders	ZNF112	19:45411941:T:C	0	0	HPO	0.0029904541903158	4.95480625133622e-07	1.6516e-07			0.886320480446614	0.422501422937863
290	Delirium_dementia_and_amnestic_and_other_cognitive_disorders	mental_disorders	ZNF155	19:45411941:T:C	0	0	HPO	8.27844761716803e-05	6.32317047837697e-13	0.92553	0.808304460257975	0.07974	1.26463409567486e-13	0.310034915944091	0.554165774
290	Delirium_dementia_and_amnestic_and_other_cognitive_disorders	mental_disorders	ZNF180	19:45411941:T:C	0	0	HPO	0.013128629177028	1.59812612706582e-13	6.45040000000002e-14	0.502718648807455	0.490610644425368	6.33563905211278e-14	0.0729327694911659	0.266051721
290	Delirium_dementia_and_amnestic_and_other_cognitive_disorders	mental_disorders	ZNF221	19:45411941:T:C	0	0	HPO	7.00949364339417e-05	0.799891286890768	0.85092	0.895078812398224	0.708346467317676	0.797074102224051	0.455609647442041	0.575031329
290	Delirium_dementia_and_amnestic_and_other_cognitive_disorders	mental_disorders	ZNF222	19:45411941:T:C	0	0	HPO	0.000147089398937509	2.39888945373222e-08	0.62306	0.766525631344015	0.575	5.99722343582576e-09
290	Delirium_dementia_and_amnestic_and_other_cognitive_disorders	mental_disorders	ZNF223	19:45411941:T:C	0	0	HPO	0.000190814272173442	7.00730987112707e-13	0.9386	0.22187337139758	0.8246260034439	1.40146197422235e-13	0.331091405680438	0.295331632
290	Delirium_dementia_and_amnestic_and_other_cognitive_disorders	mental_disorders	ZNF224	19:45411941:T:C	0	0	HPO	0.000293248554407362	2.48920839804641e-13	0.66431	0.99999354838707	0.796	4.97841675767476e-14	0.64153	0.552233389
290	Delirium_dementia_and_amnestic_and_other_cognitive_disorders	mental_disorders	ZNF225	19:45411941:T:C	0	0	HPO	0.000350527989064584	4.74160217356285e-13	0.80919	0.85074131668371	0.572749782563943	9.48320434711093e-14	0.818166326441213	0.84682568
290	Delirium_dementia_and_amnestic_and_other_cognitive_disorders	mental_disorders	ZNF226	19:45411941:T:C	0	0	HPO	0.000594880507689365	0.897978718253049	0.81752	0.946842837431142	0.541523179370327	0.929444922935555		0.965438378
290	Delirium_dementia_and_amnestic_and_other_cognitive_disorders	mental_disorders	ZNF227	19:45411941:T:C	0	0	HPO	0.000909686976042285	0.906050203908252	0.96021	0.794624520920043	0.736279445429536	0.896051507624662		0.908773257
290	Delirium_dementia_and_amnestic_and_other_cognitive_disorders	mental_disorders	ZNF229	19:45411941:T:C	0	0	HPO	0.00742754419841734	4.33540000000236e-13	8.6708e-14	0.279581781357729	0.628427578611559	0.888350345695095	0.397318150408495	0.501717684
290	Delirium_dementia_and_amnestic_and_other_cognitive_disorders	mental_disorders	ZNF230	19:45411941:T:C	0	0	HPO	0.000117577837134637	8.55571362230737e-14	0.71737	0.64965703484396	0.154537166460831	1.71114272446196e-14	0.0669782730991923	0.380441385
290	Delirium_dementia_and_amnestic_and_other_cognitive_disorders	mental_disorders	ZNF233	19:45411941:T:C	0	0	HPO	0.00153522243445723	0.377746812005125	0.065362	0.567229916805416	0.109824088766721	0.908274857170837	0.850806996048481	0.814320494
290	Delirium_dementia_and_amnestic_and_other_cognitive_disorders	mental_disorders	ZNF234	19:45411941:T:C	0	0	HPO	0.00047021994718087	9.68024889620632e-14	0.82716	0.882201264337498	0.999968461354614	1.93604977805214e-14	0.791598765640961	0.940708042
290	Delirium_dementia_and_amnestic_and_other_cognitive_disorders	mental_disorders	ZNF235	19:45411941:T:C	0	0	HPO	0.00112430523836039	0.315847958337704	0.051138	0.423883370609997	0.50307	0.876164488186657	0.694455905273076	0.957757494
290	Delirium_dementia_and_amnestic_and_other_cognitive_disorders	mental_disorders	ZNF284	19:45411941:T:C	0	0	HPO	0.000234879016451013	7.57637408090244e-13	0.85107	0.448236044837099	0.767487417098872	1.51527481617692e-13	0.853578058781224	0.384800399
290	Delirium_dementia_and_amnestic_and_other_cognitive_disorders	mental_disorders	ZNF285	19:45411941:T:C	0	0	HPO	0.00522233844202543	6.65243017213849e-14	2.15940000000001e-13	0.996061045999434	0.34417	1.41784467768594e-14	0.985208146252599	0.917401476
290	Delirium_dementia_and_amnestic_and_other_cognitive_disorders	mental_disorders	ZNF296	19:45411941:T:C	0	0	HPO	0.196288453522054	4.36048993795259e-14	1.4433e-14	0.504440791325835	0.0090263	2.20359697297031e-14	0.00363848196214357	0.0798453355
290	Delirium_dementia_and_amnestic_and_other_cognitive_disorders	mental_disorders	ZNF45	19:45411941:T:C	0	0	HPO	4.76513307813054e-05	3.33126436135482e-13	0.75235	0.220914513790027	0.15088549576541	6.66252872271372e-14	0.288202139358387	0.560644124
292	Neurological_disorders	mental_disorders	APOC1	19:45411941:T:C	0	0	ClinVar || HPO	0.945889050100813	7.4528046478113e-09	3.8143e-09	0.104	0.104	2.44668027587078e-09	0.94732	3.15272206e-07
292	Neurological_disorders	mental_disorders	APOC2	19:45411941:T:C	0	0	ClinVar || HPO	0.688679006286347	1.96165838167997e-08	1.7986e-08	0.555164313198284	0.0125671779794759	5.01787808441433e-09	0.0132295291215533	0.00042200986
292	Neurological_disorders	mental_disorders	APOC4	19:45411941:T:C	0	0	ClinVar || HPO	0.714951908063452	7.68241577418034e-08	1.5371e-08	0.136960539778308	0.658218003134187	3.8328873020577e-05	0.0427569960689879
292	Neurological_disorders	mental_disorders	APOC4-APOC2	19:45411941:T:C	0	0	ClinVar || HPO	0.714951908063452	6.02179147016837e-08		0.019862		3.01090029340569e-08		7.86739277e-05
292	Neurological_disorders	mental_disorders	APOE	19:45411941:T:C	0	1	ClinVar || HPO	0.971125083236635	1.05549800722578e-10	3.59450000000001e-09	2.16560000007094e-11	0.350725259290194	1.0914389628074e-09	0.287086051027681	6.3029317e-08
292	Neurological_disorders	mental_disorders	BCAM	19:45411941:T:C	0	0	ClinVar || HPO	0.369261578964505	1.97181968047065e-07	5.7587e-08	0.384668237283248	0.24872	1.25121081414187e-07	0.812626360862948	0.0210981348
292	Neurological_disorders	mental_disorders	BCL3	19:45411941:T:C	0	0	ClinVar || HPO	0.199929594881931	3.73571534224476e-07	9.40740000000001e-08	0.190811665955483	0.72396	1.28994992845149e-05		0.225678547
292	Neurological_disorders	mental_disorders	BHMG1	19:45411941:T:C	0	0	ClinVar || HPO	0.000262389635639368	0.823737781730028	0.91123			0.419778938041198
292	Neurological_disorders	mental_disorders	BLOC1S3	19:45411941:T:C	0	0	ClinVar || HPO	0.0671638582360816	1.00955157760558e-06	2.0191e-07	0.771723628205992	0.562369186787896	0.658715055431042	0.665824862231726	0.841135846
292	Neurological_disorders	mental_disorders	CBLC	19:45411941:T:C	0	0	ClinVar || HPO	0.270319685503435	2.97489934580411e-07	7.4872e-08	0.00625739847129312		1.11690299677747e-05	0.080243	0.0700608362
292	Neurological_disorders	mental_disorders	CD3EAP	19:45411941:T:C	0	0	ClinVar || HPO	0.00690672295801797	3.7854753383196e-06	7.5709e-07	0.486620828595497	0.690177540763523	0.861265209354457	0.509124459785194	0.903559359
292	Neurological_disorders	mental_disorders	CEACAM16	19:45411941:T:C	0	0	ClinVar || HPO	0.123045632066478	5.33201502625874e-07	1.333e-07	0.973043934191448	0.0715281488237666	0.310828699270672		0.714359183
292	Neurological_disorders	mental_disorders	CEACAM19	19:45411941:T:C	0	0	ClinVar || HPO	0.0850972975564894	8.27701307064212e-07	1.6554e-07	0.189179626009353	0.851625974904116	0.406805666989802	0.891879471141951	0.739382054
292	Neurological_disorders	mental_disorders	CEACAM20	19:45411941:T:C	0	0	ClinVar || HPO	0.0172124899294402	8.10861343848796e-07	4.0543e-07	0.791425540573598				0.548736076
292	Neurological_disorders	mental_disorders	CKM	19:45411941:T:C	0	0	ClinVar || HPO	0.0187359713737891	2.4045531540035e-06	4.8091e-07	0.818028309940318	0.517	0.743206419893859	0.16943	0.624150369
292	Neurological_disorders	mental_disorders	CLASRP	19:45411941:T:C	0	0	ClinVar || HPO	0.271560589163282	2.8967855482573e-07	7.29960000000001e-08	0.578541677720275	0.800337009081932	9.1714962943711e-06		0.654141518
292	Neurological_disorders	mental_disorders	CLPTM1	19:45411941:T:C	0	0	ClinVar || HPO	0.631908925778643	2.35757755541813e-08	2.3857e-08	0.747345361193735	0.0108503561019169	5.87662934366408e-09	0.0503132975995452	0.000918074261
292	Neurological_disorders	mental_disorders	DMPK	19:45411941:T:C	0	1	ClinVar || HPO	0.000182211947817543	0.592544187857566	0.75242	0.5211320381306	0.666882020744842	0.618455913605823	0.338887471294536	0.435801118
292	Neurological_disorders	mental_disorders	DMWD	19:45411941:T:C	0	0	ClinVar || HPO	0.000159631902910749	0.445423022685497	0.81479	0.192140792980131	0.21844	0.474677799274318	0.611417506961965	0.479718737
292	Neurological_disorders	mental_disorders	EML2	19:45411941:T:C	0	0	ClinVar || HPO	0.000927414454575455	0.754348983038937	0.95279	0.871589711357742	0.648951051784743	0.307014353024469	0.0838219695673878	0.21842
292	Neurological_disorders	mental_disorders	ERCC1	19:45411941:T:C	1	0	ClinVar || HPO	0.00682952605132309	0.815486490012743	0.56781	0.67904957437648	0.798416063291486	0.779212721555135	0.926032417444084	0.937959766
292	Neurological_disorders	mental_disorders	ERCC2	19:45411941:T:C	0	1	ClinVar || HPO	0.0121364737615012	3.13878688869628e-06	6.2775e-07	0.393378383064116	0.902195772322154	0.702265221317637	0.875196072307089	0.850318595
292	Neurological_disorders	mental_disorders	EXOC3L2	19:45411941:T:C	0	0	ClinVar || HPO	0.0478645563214509	1.52632448663991e-06	3.0526e-07	0.962764433950169	0.94532	0.577519075831495	0.86456953628528	0.779418285
292	Neurological_disorders	mental_disorders	FBXO46	19:45411941:T:C	0	0	ClinVar || HPO	0.000328997633576949	0.883196421295694	0.7984	0.578402082252356	0.975040408899343	0.232052228960259	0.43355	0.467031875
292	Neurological_disorders	mental_disorders	FOSB	19:45411941:T:C	0	0	ClinVar || HPO	0.00372339273798631	0.846958997776093	0.61632	0.913425354316136	0.867090928390749	0.807420498264808		0.898916588
292	Neurological_disorders	mental_disorders	FOXA3	19:45411941:T:C	0	0	ClinVar || HPO	7.09837202122343e-05	0.731193451098154	0.80216	0.930894449639431	0.316452966161112	0.621298949063036	0.21621	0.694318427
292	Neurological_disorders	mental_disorders	GEMIN7	19:45411941:T:C	0	0	ClinVar || HPO	0.181750574797735	3.97247594489565e-07	1.0022e-07		0.669351331736893	1.09602139511566e-05	0.369731083586484	0.575130951
292	Neurological_disorders	mental_disorders	GIPR	19:45411941:T:C	0	0	ClinVar || HPO	0.000502653244672944	0.819931392987221	0.69369	0.938842517691308	0.870514794129001	0.550887542048581	0.366820541291557	0.223613583
292	Neurological_disorders	mental_disorders	GPR4	19:45411941:T:C	0	0	ClinVar || HPO	0.00110180008034949	0.271491104034737	0.52161	0.2	0.589274574573074	0.186417793176539	0.15856132337493	0.235140596
292	Neurological_disorders	mental_disorders	IGSF23	19:45411941:T:C	0	0	ClinVar || HPO	0.0523391825539899	1.18497738062103e-06	2.3741e-07	0.0141759245466274	0.90103694471787	0.00013689239648252	0.34921	0.705995272
292	Neurological_disorders	mental_disorders	IRF2BP1	19:45411941:T:C	0	0	ClinVar || HPO	5.83389845150689e-05	0.65859463811051	0.75837	0.728819348581035	0.605	0.469733878201463		0.738406802
292	Neurological_disorders	mental_disorders	KLC3	19:45411941:T:C	0	0	ClinVar || HPO	0.0142997961079963	2.55322351471557e-06	5.10650000000001e-07	0.864627751061238	0.0263	0.75341255535854	0.873378553755801	0.762410856
292	Neurological_disorders	mental_disorders	MARK4	19:45411941:T:C	0	0	ClinVar || HPO	0.18158162533685	1.53902344764383e-06	3.1611e-07	0.985780504942527	0.426709383648361	1.17065517284041e-05	0.18050657853729	0.701201076
292	Neurological_disorders	mental_disorders	MYPOP	19:45411941:T:C	0	0	ClinVar || HPO	5.4715145711375e-05	0.616042095710568	0.75273	0.666053445084477	0.629	0.785341664221153	0.201371816625205	0.756117731
292	Neurological_disorders	mental_disorders	NECTIN2	19:45411941:T:C	0	0	ClinVar || HPO	0.535213257158167	7.39812794393408e-08	3.6997e-08			0.00021517015264123
292	Neurological_disorders	mental_disorders	NKPD1	19:45411941:T:C	0	0	ClinVar || HPO	0.0897551384794257	8.83999902475848e-07	1.768e-07	0.873533679698648	0.20834	0.260616432332922	0.394786015940911	0.657257225
292	Neurological_disorders	mental_disorders	OPA3	19:45411941:T:C	0	1	ClinVar || HPO	0.00205508103237233	0.00057978100101681	0.47574	0.19090738587854	0.393419287057957	0.000116129940160263	0.134868552236477	0.483167333
292	Neurological_disorders	mental_disorders	PPM1N	19:45411941:T:C	0	0	ClinVar || HPO	0.00302471018106984	0.704210470975984	0.47686	0.5601869097756	0.7382	0.574743539577896	0.876579169031248	0.852724394
292	Neurological_disorders	mental_disorders	PPP1R13L	19:45411941:T:C	0	0	ClinVar || HPO	0.00900919100465208	3.76222600492323e-06	7.52440000000001e-07	0.649901619124334	0.78303378642962	0.685326182543586	0.653659248093148	0.928912804
292	Neurological_disorders	mental_disorders	PPP1R37	19:45411941:T:C	0	0	ClinVar || HPO	0.160874616002426	5.52350120036902e-07	1.1047e-07	0.969157180319386	0.0343217886593552	0.352126209043644	0.524643066733329	0.634298496
292	Neurological_disorders	mental_disorders	PVR	19:45411941:T:C	0	0	ClinVar || HPO	0.0707622225846086	9.83169378631476e-07	1.9325e-07	0.330616843944249	0.999994012506055	1.28263961124159e-05	0.667947648458372	0.687942749
292	Neurological_disorders	mental_disorders	QPCTL	19:45411941:T:C	0	0	ClinVar || HPO	0.000394457166599624	0.0103630832531362	0.69251	0.343055160853405	0.19073897864679	0.00207109497610474	0.810375680163018	0.273583701
292	Neurological_disorders	mental_disorders	RELB	19:45411941:T:C	0	0	ClinVar || HPO	0.395553195073856	2.06775141758936e-07	5.1997e-08	0.939456993140686	0.69326	8.86329805305017e-06		0.11418958
292	Neurological_disorders	mental_disorders	RSPH6A	19:45411941:T:C	0	0	ClinVar || HPO	0.000140504646298086	0.491283324435996	0.81251	0.293044533539612	0.557905143698797	0.564057696601576	0.2134	0.469718936
292	Neurological_disorders	mental_disorders	RTN2	19:45411941:T:C	0	0	ClinVar || HPO	0.00313207360553831	0.762360904420485	0.44947	0.863282789362182		0.680599729767342	0.827664340919606	0.898090726
292	Neurological_disorders	mental_disorders	SIX5	19:45411941:T:C	0	0	ClinVar || HPO	0.000191423941607418	0.271467564223362	0.6473	0.150449846782491	0.405774759986508	0.169944907710448	0.264318902836533	0.413099454
292	Neurological_disorders	mental_disorders	SNRPD2	19:45411941:T:C	0	0	ClinVar || HPO	0.000414801693054827	0.038089447425415	0.44372	0.420307167114455	0.0073177	0.226025866212963	0.911503356141974	0.223587183
292	Neurological_disorders	mental_disorders	SYMPK	19:45411941:T:C	0	0	ClinVar || HPO	0.000115381099476896	0.44048015837041	0.7933	0.37280137378816	0.590913682078121	0.32805710531529	0.183812919925601	0.607580001
292	Neurological_disorders	mental_disorders	TOMM40	19:45411941:T:C	0	1	ClinVar || HPO	0.834310202778914	4.01099287897574e-08	9.35000000000001e-09	5.68560054011888e-08	0.0501507857366317	8.53568425777535e-06	0.01318225897379	1.69909088e-08
292	Neurological_disorders	mental_disorders	TRAPPC6A	19:45411941:T:C	0	0	ClinVar || HPO	0.0786734136157853	1.00624484668338e-06	2.0125e-07	0.0824334117789097	0.048377	0.493693349555295	0.865461005279669	0.808801079
292	Neurological_disorders	mental_disorders	VASP	19:45411941:T:C	0	0	ClinVar || HPO	0.00253145763963665	0.127043390508973	0.3727	0.475581209021796	0.0352135074484431	0.695583179834156	0.100580338892253	0.725453477
292	Neurological_disorders	mental_disorders	ZNF112	19:45411941:T:C	0	0	ClinVar || HPO	0.0029904541903158	0.858020329456828	0.58428			0.462327017155644	0.948456740142609
292	Neurological_disorders	mental_disorders	ZNF155	19:45411941:T:C	0	0	ClinVar || HPO	8.27844761716803e-05	0.0174845061739599	0.95227	0.973633011208712	0.028746	0.00324166066966997	0.388559315922537	0.156174961
292	Neurological_disorders	mental_disorders	ZNF180	19:45411941:T:C	0	0	ClinVar || HPO	0.013128629177028	2.4141715416392e-06	4.8313e-07	0.344159007192979	0.263280960384935	0.000796861199907947	0.117775294891081	0.306864055
292	Neurological_disorders	mental_disorders	ZNF221	19:45411941:T:C	0	0	ClinVar || HPO	7.00949364339417e-05	0.858459074133451	0.97498	0.319292728842989	0.576626081333319	0.547043783077434	0.15022089278975	0.205251547
292	Neurological_disorders	mental_disorders	ZNF222	19:45411941:T:C	0	0	ClinVar || HPO	0.000147089398937509	0.143036152945159	0.1472	0.0442654602836236	0.735	0.482979324823159
292	Neurological_disorders	mental_disorders	ZNF223	19:45411941:T:C	0	0	ClinVar || HPO	0.000190814272173442	0.0103756625785578	0.16479	0.00665172966751925	0.327473726939879	0.00340976077890687	0.0324195957436675	0.32291525
292	Neurological_disorders	mental_disorders	ZNF224	19:45411941:T:C	0	0	ClinVar || HPO	0.000293248554407362	0.000813115434193952	0.29165	0.458031739185124	0.802	0.000163157323014177	0.045815	0.715277036
292	Neurological_disorders	mental_disorders	ZNF225	19:45411941:T:C	0	0	ClinVar || HPO	0.000350527989064584	0.00226423111660742	0.50973	0.241126528565307	0.415431012610623	0.000453943378166285	0.382019715563779	0.873492725
292	Neurological_disorders	mental_disorders	ZNF226	19:45411941:T:C	0	0	ClinVar || HPO	0.000594880507689365	0.594670324615391	0.67651	0.788574836277332	0.288965980336781	0.534948056057811		0.899259874
292	Neurological_disorders	mental_disorders	ZNF227	19:45411941:T:C	0	0	ClinVar || HPO	0.000909686976042285	0.276264695022191	0.67478	0.370923898892733	0.0806487947533958	0.590010405786145		0.888622723
292	Neurological_disorders	mental_disorders	ZNF229	19:45411941:T:C	0	0	ClinVar || HPO	0.00742754419841734	3.25383745054578e-06	6.5077e-07	0.841818523528882	0.237113917437884	0.344435177035883	0.140634881441193	0.305027639
292	Neurological_disorders	mental_disorders	ZNF230	19:45411941:T:C	0	0	ClinVar || HPO	0.000117577837134637	0.00119077570915384	0.89568	0.130480373732331	0.0696420981040075	0.000238874194400768	0.449579914584619	0.0951886032
292	Neurological_disorders	mental_disorders	ZNF233	19:45411941:T:C	0	0	ClinVar || HPO	0.00153522243445723	0.700281709312555	0.67572	0.476268732476357	0.537164724326455	0.589319871134129	0.886814753199259	0.863164942
292	Neurological_disorders	mental_disorders	ZNF234	19:45411941:T:C	0	0	ClinVar || HPO	0.00047021994718087	0.00151141277502639	0.83813	0.60443781988702	0.67228288069311	0.000300792412212219	0.878389754187218	0.893107192
292	Neurological_disorders	mental_disorders	ZNF235	19:45411941:T:C	0	0	ClinVar || HPO	0.00112430523836039	0.686133540823011	0.56141	0.513413379321771	0.74856	0.596194402592941	0.836278900367135	0.876242397
292	Neurological_disorders	mental_disorders	ZNF284	19:45411941:T:C	0	0	ClinVar || HPO	0.000234879016451013	0.00266646361021667	0.15039	0.0845788881085308	0.523250463941683	0.000540485987796056	0.126979271792565	0.134315062
292	Neurological_disorders	mental_disorders	ZNF285	19:45411941:T:C	0	0	ClinVar || HPO	0.00522233844202543	0.00352322942130565	0.0013427	0.855206090853971	0.32162	0.00148607011908274	0.156372126587016	0.510121277
292	Neurological_disorders	mental_disorders	ZNF296	19:45411941:T:C	0	0	ClinVar || HPO	0.196288453522054	4.8629242650374e-07	9.81300000000001e-08	0.570847172921322	0.61971	1.09546234713102e-05	0.0311628098496862	0.591917144
292	Neurological_disorders	mental_disorders	ZNF45	19:45411941:T:C	0	0	ClinVar || HPO	4.76513307813054e-05	0.00389271605218305	0.82196	0.380475689108024	0.774308608327865	0.000775472822433101	0.299167998715297	0.639581436
317	Alcohol-related_disorders	mental_disorders	AC083902.2	4:100239319:T:C	0	0	ClinVar	0.0414333154811052	3.0887999903975e-10	1.5444e-10			0.0492805847742135
317	Alcohol-related_disorders	mental_disorders	ADH1A	4:100239319:T:C	0	0	ClinVar	0.658395147359215	7.56764653361908e-12	6.2026e-12	0.768126199972603	0.658688429993843	2.00206345025671e-12	0.000108709929579141	0.00863026819
317	Alcohol-related_disorders	mental_disorders	ADH1B	4:100239319:T:C	1	0	ClinVar	0.876358522074544	2.26386191282066e-13	1.5385e-12	4.90719999999479e-14	0.15113	9.45225237743105e-13	2.97324450710301e-06	4.44178972000001e-05
317	Alcohol-related_disorders	mental_disorders	ADH1C	4:100239319:T:C	1	0	ClinVar	0.83251836276119	4.98459228446395e-11	9.9692e-12	1.83392246362975e-05	2.8733e-05	8.38365131393305e-05	1.85161771822061e-05	2.1595533e-06
317	Alcohol-related_disorders	mental_disorders	ADH4	4:100239319:T:C	0	0	ClinVar	0.142971495608567	2.31509996935056e-10	4.63020000000001e-11	0.0480598433969043	0.0379452541121919	0.00539463886137336	0.0186020316289256	0.0248267938
317	Alcohol-related_disorders	mental_disorders	ADH5	4:100239319:T:C	0	0	ClinVar	0.0844243003484835	3.83004983145716e-10	7.6601e-11	0.911259076328226	0.992499097649793	0.00142318331050297	0.0613491893517956	0.0971473327
317	Alcohol-related_disorders	mental_disorders	ADH6	4:100239319:T:C	0	0	ClinVar	0.314981932167488	2.26043726447886e-11	2.7635e-11	0.246379601508896	0.043043	5.40510900075827e-12	0.213305164211257	0.205662192
317	Alcohol-related_disorders	mental_disorders	ADH7	4:100239319:T:C	0	0	ClinVar	0.390241305165532	5.22609815492269e-12	3.45420000000001e-11	0.440919245311276	0.0510336747480313	1.35788551214359e-12		9.05387231e-06
317	Alcohol-related_disorders	mental_disorders	C4orf17	4:100239319:T:C	0	0	ClinVar	0.145377713906665	2.44247996841453e-10	6.1062e-11	0.0103093960131541	0.20795	0.00903012099471478		0.00683305899
317	Alcohol-related_disorders	mental_disorders	DAPP1	4:100239319:T:C	0	0	ClinVar	0.00682809200143282	1.9846000046273e-09	3.9692e-10	0.638316789765094	0.822609692484844	0.315780048553539	0.635762501128993	0.953710911
317	Alcohol-related_disorders	mental_disorders	DDIT4L	4:100239319:T:C	0	0	ClinVar	0.000170448049957538	0.0801068621862339	0.063669	0.327126370693006	0.0510756523216275	0.0447028922194647	0.314722804382797	0.201379745
317	Alcohol-related_disorders	mental_disorders	DNAJB14	4:100239319:T:C	0	0	ClinVar	0.00308606025486528	0.0130237290602912	0.012355	0.121433582566879	0.84537	0.00325764186476099	0.84731080097833	0.819039328
317	Alcohol-related_disorders	mental_disorders	EIF4E	4:100239319:T:C	0	0	ClinVar	0.0115065366585801	1.05089998812803e-09	2.10180000000001e-10	0.0426136075787327	0.0534271621400892	0.675918316013528	0.0711531659272016	0.038947684
317	Alcohol-related_disorders	mental_disorders	H2AFZ	4:100239319:T:C	0	0	ClinVar	0.00183770089911864	0.000727119268483373	0.012771	0.486	0.000146624783666766	0.67715834699923	0.95073	0.617068134
317	Alcohol-related_disorders	mental_disorders	LAMTOR3	4:100239319:T:C	0	0	ClinVar	0.00369143502819702	0.0739558321790783	0.037678		0.829521633585283	0.0291163773592512	0.698645593352377	0.892785284
317	Alcohol-related_disorders	mental_disorders	METAP1	4:100239319:T:C	0	0	ClinVar	0.0397367033801981	7.01853409288582e-10	1.4037e-10	0.426856603141856	0.999971114467033	0.348339778858313	0.0833954103029904	0.448040011
317	Alcohol-related_disorders	mental_disorders	MTTP	4:100239319:T:C	0	0	ClinVar	0.0857782329410569	4.32734982982863e-10	8.65470000000002e-11	0.0321884864670054	0.0208239286600609	0.00282782520872791	0.0454767419008317	0.00379928139
317	Alcohol-related_disorders	mental_disorders	TRMT10A	4:100239319:T:C	0	0	ClinVar	0.101726239536278	2.60105992967232e-10	8.67020000000001e-11			0.00319941189360759	0.569415460637244	0.00332026288
317	Alcohol-related_disorders	mental_disorders	TSPAN5	4:100239319:T:C	0	0	ClinVar	0.000207992195625112	7.51446638281483e-06	1.5029e-06	0.56741	0.597015080272188	0.194333571302463	0.484781831244915	0.063856435
365	Glaucoma	sense_organs	C1orf105	1:171605478:G:A	0	0	ClinVar && HPO	0.000392293607425026	0.135333606118774	0.22322	0.131202744548205	0.139886490999135	0.0729042133451694	0.227146301866584	0.180982967
365	Glaucoma	sense_organs	DNM3	1:171605478:G:A	0	0	ClinVar && HPO	0.128529092434892	1.12349999967682e-10	2.247e-11	0.411337141831363	0.317393496423782	0.082972832291643	0.673497515194637
365	Glaucoma	sense_organs	FMO1	1:171605478:G:A	0	0	ClinVar && HPO	0.02067810226987	4.06110002589749e-10	8.12219999999999e-11	0.728187692564535	0.627751876221307	0.558069892312221	0.986469376423702	0.232927853
365	Glaucoma	sense_organs	FMO2	1:171605478:G:A	0	0	ClinVar && HPO	0.0109840616260858	5.9064999595327e-10	1.1813e-10	0.081479139559124	0.0922214835716039	0.0933371558108633	0.039711396859751	0.0791044186
365	Glaucoma	sense_organs	FMO3	1:171605478:G:A	0	0	ClinVar && HPO	0.00427658707446107	0.00281149477004626	0.00070435	0.367843675012989		0.243576864196819	0.658548596514148	0.459441493
365	Glaucoma	sense_organs	FMO4	1:171605478:G:A	0	0	ClinVar && HPO	0.0399027514028046	2.716349998231e-10	5.43270000000001e-11	0.807966688930884	0.777005091945049	0.0391611350126427	0.825196480699319	0.367236123
365	Glaucoma	sense_organs	METTL13	1:171605478:G:A	0	0	ClinVar && HPO	0.233806834060826	7.3605000192703e-11	1.4721e-11	0.99500230868554	0.889007533198991	0.013152417090941	0.977871023889125	0.733975096
365	Glaucoma	sense_organs	MROH9	1:171605478:G:A	0	0	ClinVar && HPO	0.000904019162808277	0.846774153377593	0.064839			0.969141097008761	0.59326	0.426404576
365	Glaucoma	sense_organs	MYOC	1:171605478:G:A	1	1	ClinVar && HPO	0.990832282144252	7.25184273842688e-14	1.4047e-12	1.46549999999997e-14	0.59	0.115797378243553	0.880754552177638	0.127469229
365	Glaucoma	sense_organs	MYOCOS	1:171605478:G:A	0	0	ClinVar && HPO	0.699653546521136	3.1911e-12	3.1911e-12
365	Glaucoma	sense_organs	PIGC	1:171605478:G:A	0	0	ClinVar && HPO	0.000650018327056849	0.3699890152854	0.24338	0.516297969701317	0.772154592417664	0.261068562162968	0.198536998754812	0.0720270379
365	Glaucoma	sense_organs	PRRC2C	1:171605478:G:A	0	0	ClinVar && HPO	0.22137880389255	8.14399995586217e-11	1.6288e-11	0.432692665116125	0.550554936005062	0.00303475646361218	0.254002378351155	0.00174734282
365	Glaucoma	sense_organs	PRRX1	1:171605478:G:A	0	0	ClinVar && HPO	5.91112084056476e-05	0.0151143410763144	0.16578	0.251229806333597	0.00289577808392397	0.140362890499708	0.966796856117768	0.00616876185
365	Glaucoma	sense_organs	SUCO	1:171605478:G:A	0	0	ClinVar && HPO	0.000128432125423548	0.104966114259966	0.14763			0.050934606508119	0.335069033665383	0.815952329
365	Glaucoma	sense_organs	VAMP4	1:171605478:G:A	0	0	ClinVar && HPO	0.528231840390357	5.32799999906667e-11	1.0656e-11	0.24	0.232293443242461	0.180341957691416	0.189362218128635	0.408342908
365	Glaucoma	sense_organs	ABCA1	9:107693201:A:C	0	0	HPO	0.22331320191662	4.02428687361232e-11	8.0486e-12	0.318559362052215	2.77418240709358e-06	2.23304144124961e-05	0.0847981822730333	2.04135023e-06
365	Glaucoma	sense_organs	FKTN	9:107693201:A:C	0	1	HPO	0.0018882590726301	0.211147722925829	0.10399	0.243111682228081	0.115839416839696	0.417833026391905	0.644211804574812	0.237304421
365	Glaucoma	sense_organs	FSD1L	9:107693201:A:C	0	0	HPO	0.00569162205665888	0.000737078973941393	0.00014996	0.598070345869404	0.820166675220412	0.00834120606294207	0.386198007389263	0.449743969
365	Glaucoma	sense_organs	NIPSNAP3A	9:107693201:A:C	0	0	HPO	0.16004183966927	1.13888279680956e-09	2.3535e-10	0.875261102086045	0.758463069026748	7.07831595155127e-09	0.893452693885459	0.67795951
365	Glaucoma	sense_organs	NIPSNAP3B	9:107693201:A:C	0	0	HPO	0.188693740284689	1.02466677777695e-09	2.09440000000001e-10	0.608334609582564	0.81273	9.52398045672846e-09	0.991114193187716	0.15266699
365	Glaucoma	sense_organs	OR13C2	9:107693201:A:C	0	0	HPO	0.0382929298137281	1.82316000470096e-09	6.07720000000002e-10	0.282292803753071		0.862309341880014		0.953390802
365	Glaucoma	sense_organs	OR13C3	9:107693201:A:C	0	0	HPO	0.0192218043706483	0.480196539290921		0.621281089679629		0.346068970265245		0.870225288
365	Glaucoma	sense_organs	OR13C4	9:107693201:A:C	0	0	HPO	0.0174804878518406	0.098613031572306		0.0500141162781954		0.520366729673491		0.846499965
365	Glaucoma	sense_organs	OR13C5	9:107693201:A:C	0	0	HPO	0.035985831047991	2.52604002514219e-09	6.31510000000001e-10	0.872619091904257		0.695415000572841	0.84904	0.939418705
365	Glaucoma	sense_organs	OR13C8	9:107693201:A:C	0	0	HPO	0.0268491799605549	0.891420899587016		0.741737465384553		0.933056739218572		0.935706268
365	Glaucoma	sense_organs	OR13C9	9:107693201:A:C	0	0	HPO	0.043424998560677	1.68568013763306e-09	5.6187e-10	0.999986496155821		0.457238981725959		0.947422132
365	Glaucoma	sense_organs	OR13D1	9:107693201:A:C	0	0	HPO	0.0939107890506877	1.35823999829277e-09	3.3956e-10	0.389759259331265		0.312511585043296	0.45283	0.882984403
365	Glaucoma	sense_organs	OR13F1	9:107693201:A:C	0	0	HPO	0.0140298230108111	0.564416555799021		0.436783281211355		0.674724891028904		0.773945694
365	Glaucoma	sense_organs	SLC44A1	9:107693201:A:C	0	0	HPO	0.0434119730150384	2.69874994043515e-09	5.39750000000001e-10	0.424284278845298	0.775	0.0233965684098417	0.388841051890545	0.259596889
365	Glaucoma	sense_organs	SMC2	9:107693201:A:C	0	0	HPO	0.000232504727455882	0.999932402079789	0.86791	0.578103904531201	0.999986475051882	0.845742820277532	0.936145083442385	0.458657952
365	Glaucoma	sense_organs	TAL2	9:107693201:A:C	0	0	HPO	0.000665235130569013	0.938119508654307	0.9798	0.952	0.43847	0.160950166178746		0.128970372
365	Glaucoma	sense_organs	TMEM38B	9:107693201:A:C	0	0	HPO	0.000482639770182219	0.740080054847412	0.7864	0.92931685699121	0.158791832550086	0.871749356308387	0.187010089195664	0.299433245
401	Hypertension	circulatory_system	ACTR1A	10:104906211:T:C	0	0	HPO	0.00106398924095309	4.60722641112644e-06	9.21460000000001e-07	0.576	0.258507154157079	0.779469051585901	0.0524166341671691	0.281929807
401	Hypertension	circulatory_system	ARL3	10:104906211:T:C	0	0	HPO	0.00885095425810945	1.99882753504942e-07	4.2741e-08	0.275	0.49384	6.18092250299154e-07	0.0239369769075053	0.168878949
401	Hypertension	circulatory_system	AS3MT	10:104906211:T:C	0	0	HPO	0.06270086723122	9.77259505024539e-09	1.4251e-08	0.885342075793122	3.39340006778912e-09	6.81318095677192e-09	0.00314775423490089	5.89255357000001e-05
401	Hypertension	circulatory_system	BORCS7	10:104906211:T:C	0	0	HPO	0.0538092442697293	1.89613306482068e-08	1.688e-08			2.16281108613963e-08
401	Hypertension	circulatory_system	C10orf95	10:104906211:T:C	0	0	HPO	0.000943258677109713	8.67071358482299e-06	1.7345e-06	0.252546449073919	0.461	0.00976692151121951	0.0757580946267965	0.319145636
401	Hypertension	circulatory_system	CALHM1	10:104906211:T:C	0	0	HPO	0.0464522674527413	1.69679981818161e-07	4.242e-08	0.473609728455926	0.4817	0.313553142967428		0.469054952
401	Hypertension	circulatory_system	CALHM2	10:104906211:T:C	0	0	HPO	0.0496220493839713	2.02130089050641e-07	4.0426e-08	0.533997476077866	0.905810390564453	0.475848430676489	0.549723304571968	0.48911983
401	Hypertension	circulatory_system	CALHM3	10:104906211:T:C	0	0	HPO	0.0382542734793513	2.44800769214156e-07	4.896e-08	0.950195280689446	0.937077554224454	0.851737560917349	0.955508936371571	0.236859124
401	Hypertension	circulatory_system	CNNM2	10:104906211:T:C	0	0	HPO	0.102119661637057	4.51994043006581e-09	6.85559999999999e-09	1.19174999634174e-09	0.00173546026481101	8.24808024394423e-09	0.0232386801337018	1.34501758e-05
401	Hypertension	circulatory_system	COL17A1	10:104906211:T:C	0	0	HPO	0.000143621383825882	5.44841207788528e-06	1.0908e-06	0.00120555505774593	0.60591	0.00908437558370901	0.33596	0.276555623
401	Hypertension	circulatory_system	CUEDC2	10:104906211:T:C	0	0	HPO	0.000723008195833836	1.1638640207515e-05	2.3276e-06	0.964112798405203	0.519	0.814846049755973	0.106033498869598	0.178154286
401	Hypertension	circulatory_system	CYP17A1	10:104906211:T:C	0	1	HPO	0.0424584214814831	3.28460956470247e-08	1.9548e-08	0.178805668449764	0.502142237581458	9.89423705914812e-09	0.0385293974739462	0.00221288688
401	Hypertension	circulatory_system	ELOVL3	10:104906211:T:C	0	0	HPO	0.00010091217236218	0.0121005278060611	0.04208	0.00443254991123801		0.634388354986388		0.255942578
401	Hypertension	circulatory_system	FBXL15	10:104906211:T:C	0	0	HPO	0.000694269739042042	1.46016137068888e-05	3.6504e-06	0.308659563340204	0.43707877907941	0.744820451327226		0.163224504
401	Hypertension	circulatory_system	GBF1	10:104906211:T:C	0	0	HPO	0.000122277195044115	1.52214208014133e-06	0.046212	0.00297060356387963	0.164912781849292	3.04566977858094e-07	0.00088432	0.17378406
401	Hypertension	circulatory_system	INA	10:104906211:T:C	0	0	HPO	0.270606376289341	4.77504240801653e-08	1.1213e-08	0.954675761490061	0.96654	6.46208772975284e-08	1.84879267150822e-05	0.192738721
401	Hypertension	circulatory_system	MFSD13A	10:104906211:T:C	0	0	HPO	0.0010588307984108	2.75099010537662e-06	1.3755e-06			0.279045802914983
401	Hypertension	circulatory_system	NEURL1	10:104906211:T:C	0	0	HPO	0.0309540943321978	1.08389987949998e-07	5.41950000000001e-08			0.315871883193469
401	Hypertension	circulatory_system	NFKB2	10:104906211:T:C	0	0	HPO	0.000540270833834075	0.000364827612084861	9.29319999999999e-05	0.232840648410544	0.577098305165457	0.00497972314543743		0.12343586
401	Hypertension	circulatory_system	NOLC1	10:104906211:T:C	0	0	HPO	4.80734744356852e-05	0.289256055962538	0.094132	0.662931132688678	0.519233843513264	0.445308262593064	0.2402	0.260409747
401	Hypertension	circulatory_system	NT5C2	10:104906211:T:C	0	0	HPO	0.557456949085995	3.09334126063399e-09	2.61900000000001e-09	0.0114767766178923	1.25580000327761e-09	3.72988147321975e-09	5.87752021603525e-09	3.42656116e-05
401	Hypertension	circulatory_system	PCGF6	10:104906211:T:C	0	0	HPO	0.20941863335526	9.7514959302151e-08	1.9503e-08	0.14402579783747	0.84359	0.0547458368038028	0.27279	0.100823636
401	Hypertension	circulatory_system	PDCD11	10:104906211:T:C	0	0	HPO	0.0819259080942782	7.63725862674407e-08	2.6936e-08	0.877745065658737	0.0405772896844709	3.52816700782371e-08	0.00745354665183083	0.239140981
401	Hypertension	circulatory_system	PITX3	10:104906211:T:C	0	0	HPO	0.000104881438807075	0.0835511268558647	0.045976	0.388	0.47922	0.0260807281478982	0.728963163473841	0.287230115
401	Hypertension	circulatory_system	PSD	10:104906211:T:C	0	0	HPO	0.000588243253021081	1.27551247610808e-05	3.1885e-06	0.305257922612135	0.501522159797567	0.966616786246579		0.108322252
401	Hypertension	circulatory_system	RPEL1	10:104906211:T:C	0	0	HPO	0.369971242254867	1.66304509481388e-08	8.32010000000001e-09			1.4192868887302e-05
401	Hypertension	circulatory_system	SFXN2	10:104906211:T:C	0	0	HPO	0.0133110601381324	2.0110565521636e-07	4.2708e-08	0.491685107257232	0.76046	6.90945111480444e-07	0.00224033826494785	0.126961535
401	Hypertension	circulatory_system	SH3PXD2A	10:104906211:T:C	0	0	HPO	0.0113819102965488	0.0101357431493511	0.0022731	0.375437817995587	0.798517232003253	0.024695540621118	0.0625130181017936	0.0282718328
401	Hypertension	circulatory_system	SLK	10:104906211:T:C	0	0	HPO	0.000272606825635574	2.14606461471541e-06	0.0013333	0.836549256208845	0.81348	4.29355502645422e-07	0.0293447667214046	0.0329846199
401	Hypertension	circulatory_system	STN1	10:104906211:T:C	0	1	HPO	0.000635632494801182	0.00312157782539996	0.0017867			0.0123401153997646
401	Hypertension	circulatory_system	SUFU	10:104906211:T:C	0	0	HPO	0.00162106814215877	4.57620668887524e-06	9.15230000000001e-07	0.249741198150516	0.744387291295825	0.940480219974355	0.259702346753917	0.197466435
401	Hypertension	circulatory_system	TAF5	10:104906211:T:C	0	0	HPO	0.109139325213919	1.09787709178271e-07	2.1975e-08	0.0283585858097859	0.00561	2.78470703375423e-05	0.017336	0.143434725
401	Hypertension	circulatory_system	TRIM8	10:104906211:T:C	0	0	HPO	0.00660730119313354	3.67533826987421e-07	7.35070000000001e-08	0.778696325559287	0.0222339507985467	0.828509986358155	0.125701573300217	0.181840774
401	Hypertension	circulatory_system	USMG5	10:104906211:T:C	0	0	HPO	0.0884011765533564	1.07603895014104e-07	2.6901e-08		0.925173124745708	0.0628465648228234	0.0296042009106986	0.169495225
401	Hypertension	circulatory_system	WBP1L	10:104906211:T:C	0	0	HPO	0.0178662825298426	6.55894460208504e-08	3.6036e-08			5.55930261150951e-08	0.000854317991173685	0.00486367584
401	Hypertension	circulatory_system	ARL5B	10:18725053:T:C	0	0	ClinVar	0.10722669937737	5.94392715549877e-07	1.1888e-07	0.6242	0.137717721120372	0.0125022361071367	0.0561179702132505	0.00364445431
401	Hypertension	circulatory_system	CACNB2	10:18725053:T:C	1	0	ClinVar	0.0521062695818112	7.86608573863416e-07	1.5793e-07	0.0559100895232301	0.0458408534336299	4.39734686219976e-05	0.000587526732525239
401	Hypertension	circulatory_system	MALRD1	10:18725053:T:C	0	0	ClinVar	0.00218427786855626	0.0986783598492695	0.042677			0.774937168712271
401	Hypertension	circulatory_system	MRC1	10:18725053:T:C	0	0	ClinVar	0.000160518717862144	0.0274587643830831	0.034347	0.798131849128375		0.00877079915477409	0.141503794480374	0.422800306
401	Hypertension	circulatory_system	NSUN6	10:18725053:T:C	0	0	ClinVar	0.334750433304314	5.93308726153724e-07	1.1878e-07	0.372778522612434	0.152070299165469	0.0176300122274912	0.000120105789899634	0.00433725014
401	Hypertension	circulatory_system	SLC39A12	10:18725053:T:C	0	0	ClinVar	0.00788455102958449	1.67075929827367e-06	3.3417e-07	0.0778724497435048	0.23746	0.00679182144492407	0.573815431472577	0.000345280178
401	Hypertension	circulatory_system	TMEM236	10:18725053:T:C	0	0	ClinVar	9.06939415188296e-05	0.17073342906357	0.21609	0.33	0.136	0.210019157513337	0.0995061953879751	0.220288846
401	Hypertension	circulatory_system	BMI1	10:21911657:G:A	0	0	ClinVar	0.000925820672758868	8.96010158894985e-06	2.9868e-06		0.2389774484223	0.122113149508861		0.178544084
401	Hypertension	circulatory_system	C10orf113	10:21911657:G:A	0	0	ClinVar	0.00694557856187571	3.67619134571416e-09	9.19600000000002e-10	0.397892360866821	0.619	1.53062641224629e-06		0.395130914
401	Hypertension	circulatory_system	CASC10	10:21911657:G:A	0	0	ClinVar	0.272341087533601	1.06863938510897e-10	4.73500000000001e-11			1.36878053194537e-09	1.60689564148123e-10
401	Hypertension	circulatory_system	COMMD3	10:21911657:G:A	0	0	ClinVar	0.000975597943069087	1.43244249695214e-05	2.8651e-06	0.0638954413093476	0.501	0.0729266548863124	0.72643
401	Hypertension	circulatory_system	DNAJC1	10:21911657:G:A	0	0	ClinVar	0.262346271731136	2.22589998386009e-09	4.4518e-10	0.488976013355808	0.186475078851319	0.0908156407409945	0.42701	0.0060391307
401	Hypertension	circulatory_system	EBLN1	10:21911657:G:A	0	0	ClinVar	0.00284879266720025	2.05690443151349e-07	1.0161e-06	0.212485291878081		7.35247371650192e-08		0.0919196646
401	Hypertension	circulatory_system	MLLT10	10:21911657:G:A	0	0	ClinVar	0.375112236672141	1.07265694448102e-10	3.9283e-11	4.75380000118067e-10	0.116813296487544	5.58346270316246e-11	8.74654843576497e-10	6.76181333000002e-12
401	Hypertension	circulatory_system	NEBL	10:21911657:G:A	1	0	ClinVar	0.000218756788514265	3.79885709421808e-09	7.7532e-10	0.9371075083318	0.215149829642705	0.00289746918477944	3.78859916470727e-08
401	Hypertension	circulatory_system	PIP4K2A	10:21911657:G:A	0	0	ClinVar	0.000109322317270149	0.0290673624076698	0.012349	0.0137786902796464	0.0344851978215125	0.14050236850767	0.94335048188831	0.444287633
401	Hypertension	circulatory_system	SKIDA1	10:21911657:G:A	0	0	ClinVar	0.335377002273992	2.50070466172566e-11	3.8282e-11			1.85681987741782e-11		7.35262962000002e-11
401	Hypertension	circulatory_system	SPAG6	10:21911657:G:A	0	0	ClinVar	0.000726574161238972	3.36018917570567e-05	8.4017e-06	0.673899401695671	0.143442020126621	0.0765955167634421		0.418590478
401	Hypertension	circulatory_system	AC051649.2	11:1888614:C:T	0	0	ClinVar	0.809021327077339	2.33150000000001e-15	2.33150000000001e-15
401	Hypertension	circulatory_system	AC068580.4	11:1888614:C:T	0	0	ClinVar	0.265635555962222	0.734657595858813				0.734657595858813
401	Hypertension	circulatory_system	AP2A2	11:1888614:C:T	0	0	ClinVar	6.52555146254581e-05	0.252601965297933	0.36297	0.225233624039578	0.326006322065209	0.0849496552292943	0.746057111696753	0.222342616
401	Hypertension	circulatory_system	ASCL2	11:1888614:C:T	0	0	ClinVar	0.0181132783350342	6.9389999991211e-13	1.3878e-13	0.0259148025251114	0.0734712254213624	0.00119742163140971	0.038744	0.00253649441
401	Hypertension	circulatory_system	BRSK2	11:1888614:C:T	0	0	ClinVar	0.00843934989499784	1.04694999499775e-12	2.0939e-13	0.0251818844481487	4.39241359350532e-05	0.129987490309835	0.181471131271621	0.09667276
401	Hypertension	circulatory_system	C11orf21	11:1888614:C:T	0	0	ClinVar	0.0138065798462403	6.45804097470983e-13	1.6942e-13	0.0126513224523999	0.028359	5.4353878457858e-13	0.0620176159060013	0.00256669821
401	Hypertension	circulatory_system	CD81	11:1888614:C:T	0	0	ClinVar	0.0061707801906931	4.98599999922912e-12	9.97200000000001e-13	0.211765731095273	0.251311407654724	0.0114433213367414	0.0164934857906865	0.072606225
401	Hypertension	circulatory_system	CTSD	11:1888614:C:T	0	0	ClinVar	0.317804139333669	3.414360137046e-14	1.7764e-14	0.379465943981535	0.7024	1.64315232080164e-14		0.260549975
401	Hypertension	circulatory_system	DUSP8	11:1888614:C:T	0	0	ClinVar	0.0435694091448222	3.40284999993318e-13	6.80570000000001e-14	0.330055255218563	0.141711188020388	0.00367273861221516	0.121606925466565	0.102468139
401	Hypertension	circulatory_system	IFITM10	11:1888614:C:T	0	0	ClinVar	0.25930767187674	9.99193903125773e-14	1.9984e-14	0.890450843903384	0.779357713763235	3.27510290183491e-09	0.177711237999766	0.100442468
401	Hypertension	circulatory_system	IGF2	11:1888614:C:T	0	0	ClinVar	0.0730011561710191	2.88708606402229e-13	5.95080000000001e-14	0.180959350182244	8.1143981607872e-05	1.94538710296926e-12	4.7445e-06	1.97639197e-05
401	Hypertension	circulatory_system	INS	11:1888614:C:T	0	0	ClinVar	0.0537210694322566	3.40284999909044e-13	6.80570000000001e-14	0.0170614665515992	0.000402149884057811	0.00072474204592166	0.28418	0.000381956718
401	Hypertension	circulatory_system	INS-IGF2	11:1888614:C:T	0	0	ClinVar	0.0713534202484547	2.00504999911077e-13	6.6835e-14	0.00306849196813602		0.000158484143951583
401	Hypertension	circulatory_system	KCNQ1	11:1888614:C:T	1	0	ClinVar	0.00311041226650293	4.67519918032651e-07	1.1688e-07	0.727228625184637	0.345657477056531	0.281969206397781
401	Hypertension	circulatory_system	KRTAP5-1	11:1888614:C:T	0	0	ClinVar	0.0589880734751117	2.50023997472829e-13	6.25060000000001e-14	0.958384342756197		0.0323619214022789	6.18425563322576e-06	0.162894095
401	Hypertension	circulatory_system	KRTAP5-2	11:1888614:C:T	0	0	ClinVar	0.0670665412135313	0.0873795444211523		0.502		0.0444897164798723		0.212752342
401	Hypertension	circulatory_system	KRTAP5-3	11:1888614:C:T	0	0	ClinVar	0.0744081351281737	2.16715999999589e-13	5.41790000000001e-14	0.529260524007572	0.795007287995025	0.0252958032535476		0.192714171
401	Hypertension	circulatory_system	KRTAP5-4	11:1888614:C:T	0	0	ClinVar	0.085071772196218	2.49244999995224e-13	4.9849e-14	0.2098574979141	0.0031654	0.0181490473452285	0.102134667542209
401	Hypertension	circulatory_system	KRTAP5-5	11:1888614:C:T	0	0	ClinVar	0.0929131586526106	2.37589999998115e-13	4.75180000000001e-14	0.34953910523811	0.61159	0.00678233223874826	0.0520183540997466	0.142210429
401	Hypertension	circulatory_system	KRTAP5-6	11:1888614:C:T	0	0	ClinVar	0.182338578268723	1.19459956886269e-13	2.9865e-14	0.41406777863805	0.59	8.27502394668074e-08		0.0158512759
401	Hypertension	circulatory_system	LSP1	11:1888614:C:T	0	0	ClinVar	0.865766532259781	9.54310947537443e-23	2.5535e-15	2.0048e-23	5.254e-18	3.91399723165208e-17	3.97879999999999e-22	1e-12
401	Hypertension	circulatory_system	MOB2	11:1888614:C:T	0	0	ClinVar	0.0186992848344496	5.3789999998981e-13	1.0758e-13	0.131912348305329	0.0125116069857071	0.0376546904740068	0.0159513891406466
401	Hypertension	circulatory_system	MRPL23	11:1888614:C:T	0	0	ClinVar	0.449805505341415	6.32846991318933e-14	1.2657e-14	0.0774827004336098	0.38104	9.14154057433377e-07	2.67005371087928e-09	1e-12
401	Hypertension	circulatory_system	MUC5B	11:1888614:C:T	0	0	ClinVar	0.0015913381705701	0.55757931365472	0.17974	0.648522624672159	0.911	0.478518694917268	0.194681753936643	0.526618613
401	Hypertension	circulatory_system	MUC6	11:1888614:C:T	0	0	ClinVar	0.000157209696075767	0.496310660001257	0.88918	0.433087702740288	0.52823	0.423656744446059	0.123613165013312	0.470300887
401	Hypertension	circulatory_system	SYT8	11:1888614:C:T	0	0	ClinVar	0.676535741366805	1.7992413759193e-14	6.99440000000001e-15	0.00971261434502216	0.0772395656984222	7.41161398238053e-15	0.855485699102853	1e-12
401	Hypertension	circulatory_system	TH	11:1888614:C:T	0	0	ClinVar	0.0515372722536684	3.66929706105767e-13	7.33860000000001e-14	0.0776290962200123	0.918760087273093	9.16535757577155e-08	0.000275678524462891	0.000686918890000001
401	Hypertension	circulatory_system	TNNI2	11:1888614:C:T	0	0	ClinVar	0.752804283979406	1.90578182948827e-14	4.885e-15	0.098337	0.208178566732367	1.9307543480544e-13		1e-12
401	Hypertension	circulatory_system	TNNT3	11:1888614:C:T	0	0	ClinVar	0.593463242675683	1.8644589925835e-15	7.21640000000001e-15	0.0492077049941465	0.266	3.38406841214987e-15	4.44905657529888e-16	1e-12
401	Hypertension	circulatory_system	TOLLIP	11:1888614:C:T	0	0	ClinVar	0.00265813640858103	0.178198498146121	0.084732	0.243441729434931	0.137028289899186	0.30786930398063	0.378465333168891	0.5322182
401	Hypertension	circulatory_system	TRPM5	11:1888614:C:T	0	0	ClinVar	0.00464803839000092	1.01424999790149e-09	2.0285e-10	0.302113911632684	0.413	0.126049760025316	0.54488853335724	0.0685602659
401	Hypertension	circulatory_system	TSPAN32	11:1888614:C:T	0	0	ClinVar	0.0129568587219888	6.61231027424988e-13	1.6853e-13	0.187083492922969	0.537514325827571	6.14253644348997e-13	0.011363623355759	0.00335113707
401	Hypertension	circulatory_system	TSSC4	11:1888614:C:T	0	0	ClinVar	0.00483903479820137	4.35096476078151e-10	8.70319999999999e-11	0.252017440292857	0.54046298755458	5.96112472990065e-07	0.393385058536679	0.0708285038
401	Hypertension	circulatory_system	AMBRA1	11:46359645:C:T	0	0	HPO	0.558115136540142	5.25683630530627e-07	1.4473e-07	0.0354292703111186	0.0185309654646102	1.42930689889131e-06		0.00179674852
401	Hypertension	circulatory_system	ARHGAP1	11:46359645:C:T	0	0	HPO	0.0337137335803489	1.13578413537036e-06	2.2719e-07	0.770410235230231	0.326933686054732	0.0056101807861983	0.00214481208101712	0.000264606802
401	Hypertension	circulatory_system	ATG13	11:46359645:C:T	0	0	HPO	0.0611564465800967	2.70465801074582e-07	8.68799999999999e-08	0.258822290310756	0.294782518359937	1.43338968563439e-07	0.046307034639493	0.00090444559
401	Hypertension	circulatory_system	C11orf94	11:46359645:C:T	0	0	HPO	0.013355726964757	4.91467577978159e-06	1.2287e-06	0.828803408073964	0.628	0.0366375961276898		0.046390047
401	Hypertension	circulatory_system	CHRM4	11:46359645:C:T	0	0	HPO	0.624983518495901	1.82744215277053e-07	4.9925e-08	0.627183584677142		5.38075292533282e-07	0.67738	1.82484457e-05
401	Hypertension	circulatory_system	CHST1	11:46359645:C:T	0	0	HPO	0.00101569720583226	0.0103047552843874	0.013896	0.305732200006992	0.452194504269221	0.00232737919300893	0.948392182657801	0.113900821
401	Hypertension	circulatory_system	CKAP5	11:46359645:C:T	0	0	HPO	0.0174305650801769	4.86314892887256e-07	1.1351e-07	0.162952149397426	0.635775308952515	1.90887537994292e-06	1.0551473692378e-06	3.51902873e-05
401	Hypertension	circulatory_system	CREB3L1	11:46359645:C:T	0	0	HPO	0.546440419099341	8.37716472483481e-08	6.63630000000001e-08	0.536338687164027	7.8130480207536e-05	3.06115429148122e-08		3.11474492e-08
401	Hypertension	circulatory_system	CRY2	11:46359645:C:T	0	0	HPO	0.00737425794091219	9.22846859737081e-06	1.8455e-06	0.726962916930617	0.98571	0.0953889877061944	0.162520335944455	0.0403959526
401	Hypertension	circulatory_system	DGKZ	11:46359645:C:T	0	0	HPO	0.949423804476376	1.06864449343164e-08	8.28520000000001e-09	0.000326337081824858	0.0299334860978818	2.88033485100664e-09	0.00289051134392727	6.63800974e-08
401	Hypertension	circulatory_system	F2	11:46359645:C:T	0	0	HPO	0.022129361003687	1.09883223538242e-06	2.5839e-07	0.000715768791784661	0.00434	1.50216574630011e-06	7.79220553968313e-05	0.000138621752
401	Hypertension	circulatory_system	HARBI1	11:46359645:C:T	0	0	HPO	0.0708167304788449	3.10448040396943e-07	8.50970000000001e-08	0.77329	0.992	8.82272372567722e-07		0.00624631918
401	Hypertension	circulatory_system	LARGE2	11:46359645:C:T	0	0	HPO	0.0155339084892376	2.22148334252077e-06	1.1124e-06			0.000745079524380169
401	Hypertension	circulatory_system	LRP4	11:46359645:C:T	0	0	HPO	0.00558461379083855	6.78670953531321e-11	1.3628e-11	0.000793343732497696	0.0159502161386109	3.38977103845754e-09	1.67348102543615e-05	1.06942096e-05
401	Hypertension	circulatory_system	MAPK8IP1	11:46359645:C:T	0	0	HPO	0.0108408919840987	7.10252354769958e-06	1.4223e-06	0.00115604746021537	0.203384893927758	0.0810655773927132	0.12968515627409	0.0390155589
401	Hypertension	circulatory_system	MDK	11:46359645:C:T	0	0	HPO	0.652718062639574	2.95767610834303e-08	4.387e-08	8.59000000000001e-09	0.356	3.35177165304064e-08	0.000131307143738546	3.8018639e-06
401	Hypertension	circulatory_system	PEX16	11:46359645:C:T	0	0	HPO	0.0137839556122352	5.670349574227e-06	1.1341e-06	0.076081891128107	0.485625630201079	0.261288615552432	0.12732	0.0562029837
401	Hypertension	circulatory_system	PHF21A	11:46359645:C:T	0	1	HPO	0.0167776103280599	1.02279779146063e-08	2.7333e-07	0.000742710397876299	0.48285	2.06102598700572e-09	0.075714	0.000969209347
401	Hypertension	circulatory_system	SLC35C1	11:46359645:C:T	0	0	HPO	0.00479481573479171	4.52987187003871e-05	0.00010746	0.161392767003158	0.161998006612786	0.000152428803544972	1.05819116229732e-05	0.0221280581
401	Hypertension	circulatory_system	ZNF408	11:46359645:C:T	0	0	HPO	0.0265897360617164	4.86175375642398e-07	2.2777e-07	0.955280020784444	0.657	1.80432029695681e-07	2.84307749113766e-06	0.000164101812
401	Hypertension	circulatory_system	ACP2	11:47406592:C:T	0	0	ClinVar	0.232843203103794	8.98368086093219e-12	1.8209e-12	0.000114042493016714	9.29750000000002e-09	1.38178976321609e-10	2.42678535060308e-08	3.49432550000001e-09
401	Hypertension	circulatory_system	AGBL2	11:47406592:C:T	0	0	ClinVar	0.0642155426650927	2.24889447148288e-11	7.01860000000002e-12	6.90222622371761e-06	5.39000000000001e-07	3.00405379141085e-10	1.30681250478304e-11	2.68798126e-08
401	Hypertension	circulatory_system	ARFGAP2	11:47406592:C:T	0	0	ClinVar	0.109984041608573	1.45219363804086e-11	2.9045e-12	0.000617590993714214	0.000665687674742916	7.48534374391827e-08	0.069641486388251	1.50945802e-05
401	Hypertension	circulatory_system	C11orf49	11:47406592:C:T	0	0	ClinVar	0.0112935896708136	6.08724199119838e-11	1.2246e-11	0.000642436306951478	0.537589052208779	2.55565148708115e-09	1.13126780760806e-08	2.04812279e-05
401	Hypertension	circulatory_system	C1QTNF4	11:47406592:C:T	0	0	ClinVar	0.129219857968189	1.50595049669715e-11	3.17250000000001e-12	0.0211964538319883	0.00593405608164996	5.94982348244231e-11	5.60762846004517e-06	8.18435141e-07
401	Hypertension	circulatory_system	CELF1	11:47406592:C:T	0	0	ClinVar	0.445334319103652	1.24456840175951e-11	2.5852e-12	0.412623849653913	1.94866813144897e-07	6.70510896775958e-11	1.07561361874713e-07	1.39215758e-07
401	Hypertension	circulatory_system	DDB2	11:47406592:C:T	0	0	ClinVar	0.181634291644443	1.12904636754062e-11	2.2918e-12	0.103917384151672	0.936760752758071	1.53530634821245e-10	0.000928375314086453	2.8732744e-09
401	Hypertension	circulatory_system	FAM180B	11:47406592:C:T	0	0	ClinVar	0.133116579114113	1.50076344740164e-11	3.00160000000001e-12	0.194	0.73723	1.2419527703809e-07	1.5999413395228e-05	3.89588323e-07
401	Hypertension	circulatory_system	FNBP4	11:47406592:C:T	0	0	ClinVar	0.036342406369622	8.50601102247597e-14	9.65359999999999e-12	5.61746610642929e-05	0.20303086303953	1.24333695851148e-10	1.70443905739223e-14	2.18427354e-09
401	Hypertension	circulatory_system	KBTBD4	11:47406592:C:T	0	0	ClinVar	0.153881877516421	1.12163925369981e-11	2.8447e-12	0.0108668839124279	2.47998713022495e-06	1.96479889088185e-10		5.39096925000001e-07
401	Hypertension	circulatory_system	MADD	11:47406592:C:T	0	0	ClinVar	0.313862590100026	7.7033825569745e-12	1.5652e-12	3.42750285289422e-08	1.61734003154215e-08	1.04638956866877e-10	1.91623839964371e-09	1.15418786e-10
401	Hypertension	circulatory_system	MTCH2	11:47406592:C:T	0	0	ClinVar	0.0980037045005486	2.19479992001659e-11	4.3899e-12	0.00504063071660127	0.000644460887953106	6.68644196174556e-08	1.61490304125126e-06	7.1394423e-08
401	Hypertension	circulatory_system	MYBPC3	11:47406592:C:T	1	0	ClinVar	0.584826533297544	2.18356497686128e-12	4.38870000000001e-13	0.000192336360081873	0.656	8.88552679872248e-11	1.88498903307787e-05	1e-12
401	Hypertension	circulatory_system	NDUFS3	11:47406592:C:T	0	0	ClinVar	0.164810326939862	1.40367072310813e-11	2.84480000000001e-12	0.962232182160806	0.0746	3.47038329225955e-10	5.52849442956699e-10	2.83855423e-06
401	Hypertension	circulatory_system	NR1H3	11:47406592:C:T	0	0	ClinVar	0.254765949601775	9.04513769436536e-12	1.8289e-12	1.24199963748123e-07	4.41e-08	2.22671684593018e-10	6.73497127856135e-10	4.31537405999999e-09
401	Hypertension	circulatory_system	NUP160	11:47406592:C:T	0	0	ClinVar	0.0196344421962691	7.36481915689688e-11	1.5197e-11	1.07531687426273e-05	2.1727e-05	4.79012204567611e-10	9.99154410752029e-06	1.76246084e-09
401	Hypertension	circulatory_system	PACSIN3	11:47406592:C:T	0	0	ClinVar	0.125536340071835	1.05397652048173e-11	2.7388e-12	0.765347986575596	0.344103439033487	4.06588929811516e-09	9.17224949861279e-12	2.27338268e-06
401	Hypertension	circulatory_system	PSMC3	11:47406592:C:T	0	0	ClinVar	0.713708973410162	2.67022333581472e-12	5.48120000000001e-13	0.066299378689291	0.00135	4.45684719952544e-11	3.89906858746686e-11	1e-12
401	Hypertension	circulatory_system	PTPMT1	11:47406592:C:T	0	0	ClinVar	0.164655478022932	1.28419041038949e-11	2.5933e-12	0.000481357139228664	4.38639963466773e-08	2.68950938821301e-10	2.92822765249801e-06
401	Hypertension	circulatory_system	PTPRJ	11:47406592:C:T	0	0	ClinVar	0.00259237716471371	4.79376419296821e-09	1.1187e-08	5.63367555936672e-08	0.00149250448380706	1.11106048879979e-09	2.79016791219056e-08	3.64999186e-09
401	Hypertension	circulatory_system	RAPSN	11:47406592:C:T	0	0	ClinVar	0.590278983767087	4.39707634118341e-12	8.86620000000001e-13	1.45309058495605e-05	0.00356430551051245	1.0822711637013e-10	2.4568611122626e-06	1e-12
401	Hypertension	circulatory_system	SLC39A13	11:47406592:C:T	0	0	ClinVar	0.801788838038471	6.96258062816407e-13	2.69780000000001e-13	8.65999884229839e-08	1.70585980559778e-07	7.75225828291892e-11	2.88883376748658e-13	1e-12
401	Hypertension	circulatory_system	SPI1	11:47406592:C:T	0	0	ClinVar	0.739478552467758	4.38496703274304e-13	1.1102e-13	0.0370713723401201	8.7258e-05	8.71920502619256e-12		1e-12
401	Hypertension	circulatory_system	ATG2A	11:64031241:C:T	0	0	ClinVar	0.00182209197714453	0.000686279386809402	0.02668	0.00463178251747268	0.16486	0.000142474615288476	0.11821971120852	0.665719259
401	Hypertension	circulatory_system	ATL3	11:64031241:C:T	0	0	ClinVar	0.00166684943538083	0.999390291074169	0.00422	0.827405441238583	0.99989763722806	0.000729980444838202	0.969863975797985	0.210212969
401	Hypertension	circulatory_system	BAD	11:64031241:C:T	0	0	ClinVar	0.941190232398432	0.0001838460499624	5.0144e-05	0.0264946731066574	0.323219484133522	0.000138657305670153	0.287959302021818	0.00252245706
401	Hypertension	circulatory_system	C11orf84	11:64031241:C:T	0	0	ClinVar	0.0110667517887817	0.00294379586152185	0.0010616	0.0217265818972217	0.725922697504558	0.00141178013216506	0.18174235902157	0.210460744
401	Hypertension	circulatory_system	C11orf95	11:64031241:C:T	0	0	ClinVar	0.00648171592779623	0.00198698906629815	0.0013878	0.503160823832492	0.9056	0.00055521321197313	0.17911	0.325524174
401	Hypertension	circulatory_system	CATSPERZ	11:64031241:C:T	0	0	ClinVar	0.693350247375027	8.68616154528048e-05	8.5951e-05			8.77917327102235e-05
401	Hypertension	circulatory_system	CCDC88B	11:64031241:C:T	0	0	ClinVar	0.465548033822441	0.000269185519474862	0.00015069	0.000446443306846402	0.0664671799355969	0.000103566134654201	0.03557797420741	0.0168062614
401	Hypertension	circulatory_system	CDC42BPG	11:64031241:C:T	0	0	ClinVar	0.00371201657062096	0.00141296759138367	0.035525	0.0989331901252497	0.97722	0.000281495161684576	0.878389380997023	0.949617543
401	Hypertension	circulatory_system	COX8A	11:64031241:C:T	0	0	ClinVar	0.055486252034794	0.00177769442118324	0.00036386	0.81616	0.486	0.339243355644685	0.0148613475840952	0.0227976534
401	Hypertension	circulatory_system	DNAJC4	11:64031241:C:T	0	0	ClinVar	0.715402469677538	0.000133052012277365	2.6803e-05	0.330229241653433	0.76549925556836	0.00404424309485077	0.0407806182811684	0.0180773439
401	Hypertension	circulatory_system	EHD1	11:64031241:C:T	0	0	ClinVar	0.00279833690714516	0.0515356896214185	0.020561	0.520654708055741	0.323097011267995	0.0373904431653959		0.926717329
401	Hypertension	circulatory_system	ESRRA	11:64031241:C:T	0	0	ClinVar	0.658342477854235	0.000280798863920418	9.83179999999999e-05	0.57490280659874	0.599872744265316	0.000245352750108032		0.0115475433
401	Hypertension	circulatory_system	FERMT3	11:64031241:C:T	0	0	ClinVar	0.565011044635117	4.73771185414573e-05	6.0978e-05	1.23561702365123e-05	0.768620213338432	0.000121825837202549	0.431380656525752	0.0249463788
401	Hypertension	circulatory_system	FKBP2	11:64031241:C:T	0	0	ClinVar	0.796394988104996	9.8168276697832e-05	2.0721e-05	0.234324121121836	0.950197786844648	0.000372110595232586	0.333911063032254	0.0113183404
401	Hypertension	circulatory_system	FLRT1	11:64031241:C:T	0	0	ClinVar	0.200726900254783	0.000107505935223998	3.5731e-05	0.00486537001364948	0.521794870081477	5.46087705404226e-05	0.185174327288926	0.00880810432
401	Hypertension	circulatory_system	GPHA2	11:64031241:C:T	0	0	ClinVar	0.00122230116018456	0.0857823540152864	0.016296	0.977093958396832	0.128906906458818	0.0370134123008919	0.181030917685969	0.462894033
401	Hypertension	circulatory_system	GPR137	11:64031241:C:T	0	0	ClinVar	0.939009202032757	0.000104227932049414	2.4454e-05	0.349689560844951	0.0422118256002801	0.000141770325876365	0.51407	0.00233227307
401	Hypertension	circulatory_system	HRASLS2	11:64031241:C:T	0	0	ClinVar	0.000816903161095794	0.15124028983355	0.049205	0.286472505593718	0.96479	0.0331485521303075		0.0561707016
401	Hypertension	circulatory_system	HRASLS5	11:64031241:C:T	0	0	ClinVar	0.000327622017420647	0.021470068428975	0.019705	0.111826690529288	0.186947971063987	0.0207468193250797	0.00830220478259429	0.300310987
401	Hypertension	circulatory_system	KCNK4	11:64031241:C:T	0	0	ClinVar	0.759321505778457	0.000199740561763014	6.4111e-05	0.00081492233948896	0.139518317508503	0.000122252710154862	0.0474164333715664	0.00454334787
401	Hypertension	circulatory_system	LGALS12	11:64031241:C:T	0	0	ClinVar	0.000512172026550554	0.0568520164765619	0.027025	0.925213168542722	0.93625827713288	0.0120013684409552	0.808794975317135	0.0429523643
401	Hypertension	circulatory_system	MACROD1	11:64031241:C:T	0	0	ClinVar	0.0705022961634478	0.000269509241655212	5.73500000000001e-05	0.000905685661247368	0.917078696099252	0.0372494340750663	0.77279	0.00617642211
401	Hypertension	circulatory_system	MAJIN	11:64031241:C:T	0	0	ClinVar	0.0011856311857478	0.0656439920434044	0.045625			0.115601308899639
401	Hypertension	circulatory_system	MAP4K2	11:64031241:C:T	0	0	ClinVar	0.00545375999960407	0.980926621226205	0.054794	0.739805851876314	0.801492961175795	0.996051388120056	0.94876	0.827200307
401	Hypertension	circulatory_system	MARK2	11:64031241:C:T	0	0	ClinVar	0.0142869320811795	0.00406622065275402	0.000895950000000001	0.497815976866535	0.0155931882415409	0.0854660039250181	0.0263066860971433	0.0305570464
401	Hypertension	circulatory_system	MEN1	11:64031241:C:T	1	0	ClinVar	0.00452829404917931	0.33961363053229	0.053167	0.886123004840526	0.758585266192724	0.144794953187218	0.81172326712915	0.940811356
401	Hypertension	circulatory_system	NAA40	11:64031241:C:T	0	0	ClinVar	0.0388479488583938	0.00148895798724459	0.00047133	0.00101704123184322	0.0823266292242347	0.00557099417754997	0.0161735980456305	0.0189566008
401	Hypertension	circulatory_system	NRXN2	11:64031241:C:T	0	0	ClinVar	0.0325802174985584	0.000980925496220108	0.0030518	0.764314405140234	0.0322645746729692	0.000210975940660684	0.304225865673378	0.083548997
401	Hypertension	circulatory_system	NUDT22	11:64031241:C:T	0	0	ClinVar	0.685038662984213	0.000163275276648906	3.2716e-05	0.19281648770838	0.148	0.05480590271346	0.0353410883386639	0.0182314784
401	Hypertension	circulatory_system	OTUB1	11:64031241:C:T	0	0	ClinVar	0.0620906416168704	0.000635931947903049	0.00033782	0.712618698549831	0.201518595462436	0.000204477973323508	0.0968300896214935	0.0232230485
401	Hypertension	circulatory_system	PLA2G16	11:64031241:C:T	0	0	ClinVar	0.00100201731102164	0.0314209668063087	0.0072532	0.10132037065444	0.65645781567734	0.0211674304498722	0.97089204283012	0.0837793602
401	Hypertension	circulatory_system	PLCB3	11:64031241:C:T	0	0	ClinVar	0.884741293887456	3.47035095795981e-08	2.0787e-05	6.943199651343e-09	0.735110605819111	0.000268349081138492	0.53610241673246	0.00668257699
401	Hypertension	circulatory_system	PPP1R14B	11:64031241:C:T	0	0	ClinVar	0.824572672144562	7.47273327962421e-05	2.2082e-05	0.0611	0.376	4.63352271431484e-05	0.0400111789685988	0.00667444453
401	Hypertension	circulatory_system	PPP2R5B	11:64031241:C:T	0	0	ClinVar	0.00144761196630869	0.0470261882736585	0.027405	0.623261608668451	0.012195856038152	0.907998026392097	0.594323408043114	0.448258128
401	Hypertension	circulatory_system	PRDX5	11:64031241:C:T	0	0	ClinVar	0.580892247350836	0.000489029533140237	0.0001213	0.307155984340384	0.28565642648424	0.000510254774673881	0.0624205924906209	0.0269923425
401	Hypertension	circulatory_system	PYGM	11:64031241:C:T	0	0	ClinVar	0.00801692778255851	0.0354031825964319	0.007402	0.0478342327850932	0.771	0.865993537409621	0.80838198825055	0.539610753
401	Hypertension	circulatory_system	RARRES3	11:64031241:C:T	0	0	ClinVar	0.000696390494253791	0.0229016714458973	0.038088	0.0146	0.359	0.00829551646461144	0.3697	0.0346070684
401	Hypertension	circulatory_system	RASGRP2	11:64031241:C:T	0	0	ClinVar	0.00974091717451224	0.0250551459921081	0.0056986	0.00483473239758805	0.89375966079294	0.993913005351591	0.901358362758297	0.428702142
401	Hypertension	circulatory_system	RCOR2	11:64031241:C:T	0	0	ClinVar	0.0294376738938755	0.00237457933227528	0.00054292	0.00427446557579818	0.480051245385976	0.0514209508571139	0.094247	0.0164315363
401	Hypertension	circulatory_system	RPS6KA4	11:64031241:C:T	0	0	ClinVar	0.385278049063272	0.000976036558324446	0.00020086	0.324709486145792	0.868309697163179	0.00691399251128045	0.185502974192579	0.0286116194
401	Hypertension	circulatory_system	RTN3	11:64031241:C:T	0	0	ClinVar	0.00295803524387342	0.0191404521186216	0.0039974	0.417074643940092	0.537126004601396	0.0818535459408477	0.654206371086671	0.294012467
401	Hypertension	circulatory_system	SF1	11:64031241:C:T	0	0	ClinVar	0.00668178574542293	0.105613305892152	0.079972	0.0611291961228501	0.594410977953223	0.106500028822506		0.842123548
401	Hypertension	circulatory_system	SLC22A11	11:64031241:C:T	0	0	ClinVar	0.054010867643989	0.00430303912041478	0.00087659	0.218083674328366	0.450159647977322	0.13170399729185	0.10045	0.0495561526
401	Hypertension	circulatory_system	SLC22A12	11:64031241:C:T	0	0	ClinVar	0.0380551064499841	0.00426320402910649	0.0010701	0.704372895865552	0.60765878431291	0.131435610696929		0.0360615241
401	Hypertension	circulatory_system	SLC22A9	11:64031241:C:T	0	0	ClinVar	0.000131067251010271	0.486301375371351	0.078775	0.814120270281345	0.322274303388637	0.901759764055445	0.412344129012611	0.464144287
401	Hypertension	circulatory_system	STIP1	11:64031241:C:T	0	0	ClinVar	0.456133385581949	0.000341003772222539	6.81370000000001e-05	0.875861051654806	0.566565578545666	0.88074789302096	0.28149	0.0528453822
401	Hypertension	circulatory_system	TRMT112	11:64031241:C:T	0	0	ClinVar	0.590426571960785	0.000379539601719695	0.00012131	0.18	0.584	0.00020319342580959	0.178951566245082	0.0292648788
401	Hypertension	circulatory_system	TRPT1	11:64031241:C:T	0	0	ClinVar	0.670521172216869	0.000149734667559271	3.2809e-05	0.421227381890595	0.241	0.000373996451841153	0.0042547490099729	0.0215793489
401	Hypertension	circulatory_system	VEGFB	11:64031241:C:T	0	0	ClinVar	0.746537073605726	2.03952887002238e-07	2.1732e-05	0.969050051111515	0.75342	9.32541209717422e-06	4.10471082332468e-08	0.0157024673
401	Hypertension	circulatory_system	ACTN3	11:65473798:C:A	0	0	HPO	0.00022471446637595	0.124588590314804	0.11284	0.0949603281041348	0.387	0.0986412320968557	0.114150823946668	0.113879844
401	Hypertension	circulatory_system	AP5B1	11:65473798:C:A	0	0	HPO	0.498745167523971	5.69621237066692e-12	1.1449e-12	0.00164911283384933	5.544e-06	2.30555954153114e-10	9.57337728700674e-05	4.93429742000001e-11
401	Hypertension	circulatory_system	ARL2	11:65473798:C:A	0	0	HPO	0.000985728102010574	0.169902997969471	0.049613	0.110823506199949	0.0836	0.922113346289074	0.613713146578978
401	Hypertension	circulatory_system	ARL2-SNX15	11:65473798:C:A	0	0	HPO	0.000986408489107516	0.995791534967995		0.998000653308454		0.0398674212950182		0.102353498
401	Hypertension	circulatory_system	B4GAT1	11:65473798:C:A	0	0	HPO	0.00167750115599658	0.0203412715967909	0.026199			0.016622361648279
401	Hypertension	circulatory_system	BANF1	11:65473798:C:A	0	1	HPO	0.0519475875726623	3.18815885017966e-11	6.3778e-12	0.095	0.00300088576581203	2.74352516499864e-08	0.374437732697378	0.00112979109
401	Hypertension	circulatory_system	BATF2	11:65473798:C:A	0	0	HPO	0.000758756233604948	0.861199036168255	0.050214	0.88346111987334	0.434868332964644	0.0980870800889511	0.982093811428217	0.224469085
401	Hypertension	circulatory_system	BBS1	11:65473798:C:A	0	1	HPO	0.000321410961424918	0.88809371101779	0.10634	0.931468828513364	0.93176	0.923252481281557	0.905804091086581	0.218579654
401	Hypertension	circulatory_system	BRMS1	11:65473798:C:A	0	0	HPO	0.00181792416048831	0.00431787343908241	0.029206	0.207768355465108	0.00121901773913835	0.00743048177234085	0.00606837513882161	0.00116798155
401	Hypertension	circulatory_system	C11orf68	11:65473798:C:A	0	0	HPO	0.121868827146645	1.86179996544526e-11	3.7236e-12	0.0540422553022262	0.0656945192029667	0.000202119835539431	0.23306	0.000799143802
401	Hypertension	circulatory_system	CAPN1	11:65473798:C:A	0	0	HPO	0.00520773634686102	5.29343419882821e-08	1.0587e-08	0.0188291802516059	0.349935982891412	0.0013491437533403	0.00264338642707603	0.00251647254
401	Hypertension	circulatory_system	CATSPER1	11:65473798:C:A	0	0	HPO	0.0448581495582345	3.68268915462549e-11	7.36810000000001e-12	0.107104192418832	0.228747371062048	1.99394118319486e-08	0.0195791241134377	0.000710117265
401	Hypertension	circulatory_system	CCDC85B	11:65473798:C:A	0	0	HPO	0.159159250903033	8.0679443414347e-13	3.0341e-12	0.0181020574896125	0.00182167573039819	2.1606180186284e-13		0.00102667541
401	Hypertension	circulatory_system	CCDC87	11:65473798:C:A	0	0	HPO	0.000145041594218485	0.0755387371460486	0.098871	0.101217632754715	0.706	0.0284965571147003		0.0164828322
401	Hypertension	circulatory_system	CCS	11:65473798:C:A	0	0	HPO	0.000141255535404663	5.76741059016271e-07	0.098767	0.0254846724395639		1.44186491049052e-07	0.0965939217356546	0.0118950988
401	Hypertension	circulatory_system	CD248	11:65473798:C:A	0	0	HPO	0.00228451849758217	0.00126909092368594	0.023708	0.080345763529837	0.769	0.000322465685339318		0.00109611559
401	Hypertension	circulatory_system	CDC42EP2	11:65473798:C:A	0	0	HPO	0.0199387540770285	4.4139999955866e-11	1.1035e-11	0.410271008331832	0.28161792098787	0.0114725906116854		0.00350696035
401	Hypertension	circulatory_system	CDCA5	11:65473798:C:A	0	0	HPO	0.00166112532443868	0.0419612828469885	0.03582	0.151991131281653	0.12329374139796	0.0804399380536194	0.015437	0.103359804
401	Hypertension	circulatory_system	CFL1	11:65473798:C:A	0	0	HPO	0.311315005499354	9.44901014893961e-13	2.4661e-12	0.0189	0.735553428499478	2.04663838600202e-13	0.00237817307501642	0.0134998432
401	Hypertension	circulatory_system	CNIH2	11:65473798:C:A	0	0	HPO	0.00328420718553051	1.31925001034749e-08	2.6385e-09	0.343658751910668	0.892009665521762	0.11928179990315	0.777542015668219	0.00315819502
401	Hypertension	circulatory_system	CST6	11:65473798:C:A	0	0	HPO	0.0471161240512012	2.7029472480803e-11	6.7593e-12	0.313704069658677		2.36428192975738e-08	0.208558258865677	0.00098436772
401	Hypertension	circulatory_system	CTSF	11:65473798:C:A	0	0	HPO	0.000189454815974873	8.43003066675705e-07	0.0945	0.0229244135641433	0.018596	1.68603583046545e-07	0.745815891933041	0.0849575474
401	Hypertension	circulatory_system	CTSW	11:65473798:C:A	0	0	HPO	0.176431955180246	6.96297365794161e-13	2.8175e-12	0.00594149900448771	0.0814812136410285	1.46500496018669e-13	0.0138152042941206	0.00116044035
401	Hypertension	circulatory_system	DPF2	11:65473798:C:A	0	0	HPO	0.0240955042868778	4.9270499882441e-11	9.85410000000001e-12	0.687427144431124	0.303706271381949	0.00373265374847445	0.961563700159153	0.00211672578
401	Hypertension	circulatory_system	DPP3	11:65473798:C:A	0	0	HPO	0.000436439846887	0.999036448500905	0.096448	0.806308435643668	0.999807421771455	0.0842104827397304	0.9275446437469	0.335839245
401	Hypertension	circulatory_system	DRAP1	11:65473798:C:A	0	0	HPO	0.118920509080038	1.26698209151712e-12	3.72690000000001e-12	0.116359988791046	0.582	2.71882003035915e-13	0.992182387828999	0.000696841256
401	Hypertension	circulatory_system	EFEMP2	11:65473798:C:A	0	0	HPO	0.20166648710666	7.67225269622264e-13	2.6911e-12	0.663567954616923	0.969	1.6272345674478e-13	0.000283418118905924	0.00348934384
401	Hypertension	circulatory_system	EHBP1L1	11:65473798:C:A	0	0	HPO	0.271745313162954	5.81692029941318e-13	1.9068e-12	1.25835979181867e-10	1.0587e-06	1.24019823542947e-13	0.00126414601840814	1.70960482e-06
401	Hypertension	circulatory_system	EIF1AD	11:65473798:C:A	0	0	HPO	0.0549034000879026	3.18675223664028e-11	6.37410000000002e-12	0.00399396612622566	0.00960647451287305	6.82191941761799e-08	0.160558268722353	0.00104068797
401	Hypertension	circulatory_system	FAM89B	11:65473798:C:A	0	0	HPO	0.261903280964544	4.24275987582417e-13	1.9611e-12	0.50594239799757	0.186284225941307	8.86930711288024e-14	3.82493918800978e-08	1.87675044e-05
401	Hypertension	circulatory_system	FAU	11:65473798:C:A	0	0	HPO	0.00285986745394158	3.44375158956888e-05	7.01440000000001e-06	0.235842183319423	0.822858521136221	0.000387203690323257	0.021884	0.0277109017
401	Hypertension	circulatory_system	FIBP	11:65473798:C:A	0	0	HPO	0.16962926795899	9.92741610754564e-13	3.0004e-12	0.474675670340731	0.679630108960244	2.12618101985793e-13	0.0147099379288719	0.000885220756
401	Hypertension	circulatory_system	FOSL1	11:65473798:C:A	0	0	HPO	0.156106002388423	1.30843397835332e-11	3.2711e-12	0.13948947996639	0.99444853377342	7.10684491968795e-07		0.000696753384
401	Hypertension	circulatory_system	FRMD8	11:65473798:C:A	0	0	HPO	0.0408732280975394	3.59094999751891e-11	7.18190000000001e-12	0.800798292275439	0.186226234586434	0.0109680717293541	0.18846	0.00431289781
401	Hypertension	circulatory_system	GAL3ST3	11:65473798:C:A	0	0	HPO	0.0348657607036476	4.19404998396362e-11	8.38809999999999e-12	0.152992156493055	0.066675	0.0023364480709146	0.133588951334842	0.00115029697
401	Hypertension	circulatory_system	KAT5	11:65473798:C:A	0	0	HPO	0.944886938920462	3.09187842398688e-13	1.058e-13	0.153258475373064	0.546605137066094	1.4881831193702e-13	9.51455981421971e-06	1e-12
401	Hypertension	circulatory_system	KCNK7	11:65473798:C:A	0	0	HPO	0.321512132129288	5.79024977281167e-13	1.6241e-12	0.41425573140622	0.290852093102314	1.24696357512215e-13	0.737175320852762	5.85283893000001e-07
401	Hypertension	circulatory_system	KLC2	11:65473798:C:A	0	0	HPO	0.00404744281899344	1.17214995895897e-08	2.3443e-09	0.491396356548856	0.458186767858514	0.175646457519929	0.103362247542003	0.0183297577
401	Hypertension	circulatory_system	LTBP3	11:65473798:C:A	0	0	HPO	0.187266976214997	5.048538802037e-13	2.17130000000001e-12	0.0012670069520521	0.65702	1.058951607785e-13	0.313007334409119	0.0016590372
401	Hypertension	circulatory_system	MAP3K11	11:65473798:C:A	0	0	HPO	0.337658584171995	5.33883104621304e-13	1.3691e-12	3.19395938630644e-05	0.642185181123833	1.15808722658171e-13	9.10818698655992e-08	4.43753885e-08
401	Hypertension	circulatory_system	MRPL11	11:65473798:C:A	0	0	HPO	0.000684049687798386	4.38103954308379e-07	0.079871	0.184309434463385	0.5492	8.76209181837724e-08	0.498799789013774	0.0404562265
401	Hypertension	circulatory_system	MRPL49	11:65473798:C:A	0	0	HPO	0.00290468595358664	3.00073570704936e-06	7.57420000000001e-07	0.490302576533126	0.782377250038222	7.85006682089057e-05		0.0261609696
401	Hypertension	circulatory_system	MUS81	11:65473798:C:A	0	0	HPO	0.221354453563415	7.23976636169916e-13	2.4314e-12	0.0185995869804643	0.107543606611348	1.53964243506265e-13	0.217834006311825	0.00743692256
401	Hypertension	circulatory_system	NAALADL1	11:65473798:C:A	0	0	HPO	0.00134000759114739	0.211970651872493	0.070587	0.173085173050716		0.385476025274241	0.799760303330493	0.0845975099
401	Hypertension	circulatory_system	NPAS4	11:65473798:C:A	0	0	HPO	0.000787403290909457	0.0262419767841927	0.03407	0.598267206233372	0.721544835115702	0.00577874928036235	0.88778	0.0138829439
401	Hypertension	circulatory_system	OVOL1	11:65473798:C:A	0	0	HPO	0.446216954576238	7.2752213011297e-13	1.2095e-12	0.593633762041578	0.0001278067926442	1.88549355286324e-13	1.34733826467804e-12	1.79344251e-09
401	Hypertension	circulatory_system	PACS1	11:65473798:C:A	0	0	HPO	0.0262428948228081	4.70623988224759e-11	9.47800000000003e-12	0.222765029152901	0.21280266414128	1.36158677782423e-09	0.0546918821200574	0.0414982535
401	Hypertension	circulatory_system	PCNX3	11:65473798:C:A	0	0	HPO	0.404323491456655	2.69368133081621e-12	1.3478e-12			1.89221973664641e-09
401	Hypertension	circulatory_system	PELI3	11:65473798:C:A	0	0	HPO	0.00050045143344061	0.143327483583346	0.07969	0.739492762458836	0.41036707898841	0.0246111314244377	0.94591	0.249165234
401	Hypertension	circulatory_system	POLA2	11:65473798:C:A	0	0	HPO	0.0117294793909489	7.55938837163185e-11	1.512e-11	0.145156131382405	0.121047080909423	1.8687825669521e-07	0.011951742418706	0.0018983804
401	Hypertension	circulatory_system	RAB1B	11:65473798:C:A	0	0	HPO	0.00361718203376652	1.24668037203314e-08	2.4996e-09	0.0916	0.99083	9.98803746339453e-07	0.4957	0.0062402517
401	Hypertension	circulatory_system	RBM14	11:65473798:C:A	0	0	HPO	0.000111381423423526	5.55847208511544e-07	0.0691	0.515694799455891	0.513968683905077	1.38962071522891e-07
401	Hypertension	circulatory_system	RBM14-RBM4	11:65473798:C:A	0	0	HPO	0.00011133242637736	0.0643887712928044		0.123		0.0433688796471708		0.00833142785
401	Hypertension	circulatory_system	RBM4	11:65473798:C:A	0	0	HPO	8.9354406525318e-05	0.111687157070894	0.049219	0.325353039536551	0.59802	0.0740708402139676		0.00476255939
401	Hypertension	circulatory_system	RBM4B	11:65473798:C:A	0	0	HPO	6.86348592476491e-05	1.12622437796481e-06	0.043617	0.61408344474634	0.497629115259348	2.81557809178658e-07		0.0056135237
401	Hypertension	circulatory_system	RELA	11:65473798:C:A	0	0	HPO	0.590190448559829	4.96505665405476e-13	6.03630000000002e-13	0.591872750058993	0.0429579769407253	1.18853285809461e-13	0.77195	1e-12
401	Hypertension	circulatory_system	RIN1	11:65473798:C:A	0	0	HPO	0.00195151360462446	0.00570688840840658	0.020747	0.00164455427271282	0.952548958942449	0.0192003228066036	0.00529765064560192	0.00075937646
401	Hypertension	circulatory_system	RNASEH2C	11:65473798:C:A	0	0	HPO	0.917878729526788	1.66720904656569e-13	1.8707e-13	0.32886	0.00307784437202442	4.05767720380478e-14	1.59205048176945e-07	1e-12
401	Hypertension	circulatory_system	SAC3D1	11:65473798:C:A	0	0	HPO	0.00128853418161627	0.0163899096664389	0.1428	0.266898263850203	0.814	0.00346682716106062	0.0831057937361785	0.0824444621
401	Hypertension	circulatory_system	SART1	11:65473798:C:A	0	0	HPO	0.0777995213601405	1.98085822555579e-11	4.9535e-12	0.130324703572138	0.00976055062232921	1.8111228414214e-08		0.00137304442
401	Hypertension	circulatory_system	SCYL1	11:65473798:C:A	0	0	HPO	0.163245512453958	4.93224547712792e-13	2.7983e-12	0.851459586231344	0.807	1.02249376729677e-13	0.002405	0.011286299
401	Hypertension	circulatory_system	SF3B2	11:65473798:C:A	0	0	HPO	0.0319360440350824	3.38532000014145e-11	8.46330000000001e-12	0.940966198171868		0.113799015077364	0.23751438239047	0.00629404391
401	Hypertension	circulatory_system	SIPA1	11:65473798:C:A	0	0	HPO	0.505453112258349	2.20123144161348e-17	9.96650000000001e-13	7.16010700564393e-08	1.11244000000045e-12	7.69490401846506e-14	4.40275164875599e-18	6.81255051999999e-12
401	Hypertension	circulatory_system	SLC25A45	11:65473798:C:A	0	0	HPO	0.0364669101795673	3.65469419503581e-11	7.3095e-12	0.681966792345437	0.84896	4.78701381219608e-07	0.294414579515995	0.00125889477
401	Hypertension	circulatory_system	SLC29A2	11:65473798:C:A	0	0	HPO	0.00141314155476031	0.0296705461206216	0.041702	0.0139511000669565	0.242747174096319	0.0279706544846388		0.00262984838
401	Hypertension	circulatory_system	SNX15	11:65473798:C:A	0	0	HPO	0.00112589162688756	1.17672291800081e-06	0.063271	0.357442236675015	0.682490342757335	2.35349061551297e-07	0.0151930638111703
401	Hypertension	circulatory_system	SNX32	11:65473798:C:A	0	0	HPO	0.27995119348181	7.46838795794083e-13	1.964e-12	0.16849354952154	0.0397432675751023	1.61662662213983e-13	0.010886150415098	2.02196233e-06
401	Hypertension	circulatory_system	SPDYC	11:65473798:C:A	0	0	HPO	0.00469278057063319	4.52438794344841e-08	1.1311e-08	0.215		0.0281490170250144	0.00509539109711232	0.00969339319
401	Hypertension	circulatory_system	SPTBN2	11:65473798:C:A	0	0	HPO	5.6053161782579e-05	0.00218596613353146	0.033635	0.000485030527968234	0.00607618471813866	0.0338628893991248	0.32234826176849	0.00509035477
401	Hypertension	circulatory_system	SSSCA1	11:65473798:C:A	0	0	HPO	0.256925273746283	2.73561880190401e-13	1.9903e-12	0.471330035960819		9.55657183571133e-14		0.000249224177
401	Hypertension	circulatory_system	SYVN1	11:65473798:C:A	0	0	HPO	0.00289300362489696	3.56640974722937e-06	7.13830000000001e-07	0.510939389505513	0.00110584230442282	0.0294292370850496	0.00722847233595817	0.0307996619
401	Hypertension	circulatory_system	TIGD3	11:65473798:C:A	0	0	HPO	0.0297299596258589	4.12614221103262e-11	8.69820000000001e-12	0.0027761	0.138885233260069	1.60972229413255e-10	0.101164676634961	0.00150444224
401	Hypertension	circulatory_system	TM7SF2	11:65473798:C:A	0	0	HPO	0.00261939998708366	3.73557433338289e-05	7.4739e-06	0.155905538314028	0.0898	0.0331932861293607	0.2846	0.0378541073
401	Hypertension	circulatory_system	TMEM151A	11:65473798:C:A	0	0	HPO	0.00286430368568662	1.42929692486484e-08	2.8586e-09	0.0658137243389377	0.0677637469741425	0.00138248960156259	0.519950039319762	0.00102039035
401	Hypertension	circulatory_system	TMEM262	11:65473798:C:A	0	0	HPO	0.00200227749260392	9.06873291194606e-06	0.029451			4.53506269553426e-06
401	Hypertension	circulatory_system	TSGA10IP	11:65473798:C:A	0	0	HPO	0.0915216246180309	1.77890494814221e-11	4.4482e-12	0.0148428395989253		2.10982361859585e-08	0.95334	0.00128611787
401	Hypertension	circulatory_system	VPS51	11:65473798:C:A	0	0	HPO	0.00209119417621334	3.35378361988214e-07	0.029088			1.11793548301231e-07	0.037412	0.0374736853
401	Hypertension	circulatory_system	YIF1A	11:65473798:C:A	0	0	HPO	0.00308091083520184	1.40794988641518e-08	2.8159e-09	0.34585221163084	0.35349	0.0553879839325163	0.125254665739365	0.0016249172
401	Hypertension	circulatory_system	ZDHHC24	11:65473798:C:A	0	0	HPO	0.000290734522790875	0.443597287716755	0.11338	0.928650136226202	0.833227862450206	0.0470458352858275	0.873954101750267	0.181879905
401	Hypertension	circulatory_system	ZFPL1	11:65473798:C:A	0	0	HPO	0.00198719734952431	4.51724847771774e-07	0.03693	0.327575530432558	0.665124613618115	1.12931556969329e-07		0.057788205
401	Hypertension	circulatory_system	ZNHIT2	11:65473798:C:A	0	0	HPO	0.00274155500359572	3.52991193689307e-05	7.2145e-06	0.658927950639837	0.823	0.0364702295874503	0.00033153	0.0349134146
401	Hypertension	circulatory_system	ACAD10	12:111884608:T:C	0	0	ClinVar || HPO	0.0913990677724679	2.12045859177334e-13	4.2411e-14	0.0115069991473754	0.502	1.21787604260767e-09	5.11961687269703e-09	4.19587573e-05
401	Hypertension	circulatory_system	ALDH2	12:111884608:T:C	0	0	ClinVar || HPO	0.0407283853857216	1.37256835663897e-13	7.4052e-14	0.911261583436115	0.52	4.40332125405721e-14	4.67500341403557e-12	0.000106393267
401	Hypertension	circulatory_system	ATXN2	12:111884608:T:C	0	0	ClinVar || HPO	0.947337368028151	7.67709304616718e-15	1.6209e-14	1.5810998720831e-07	0.109180183808695	2.1770535780058e-15		2.5415049e-09
401	Hypertension	circulatory_system	BRAP	12:111884608:T:C	0	0	ClinVar || HPO	0.14178832536119	1.78315436233826e-13	4.2411e-14	0.0131653281245601	0.699979065878108	2.24148992895765e-13	1.10596009683002e-08	7.84070899e-06
401	Hypertension	circulatory_system	CCDC63	12:111884608:T:C	0	0	ClinVar || HPO	0.00247788476521039	2.6875584706467e-09	6.71890000000001e-10	0.600565537686676	0.0946011927469266	0.00119372845231968		0.167124361
401	Hypertension	circulatory_system	CUX2	12:111884608:T:C	0	0	ClinVar || HPO	0.0161183001051223	1.27390157742866e-12	2.548e-13	4.43190009413925e-09	5.44680000000001e-08	9.67730440543206e-06	1.69143208348625e-08	1.25634947e-10
401	Hypertension	circulatory_system	FAM109A	12:111884608:T:C	0	0	ClinVar || HPO	0.422515139369361	3.11772688952701e-14	1.4877e-14	0.231626155093808	9.30340000000002e-11	1.07369107097147e-14	1.25150999947597e-10	4.79406513999999e-11
401	Hypertension	circulatory_system	MAPKAPK5	12:111884608:T:C	0	0	ClinVar || HPO	0.0192212277251669	3.87416046098088e-13	1.1791e-13	0.136893813426149	0.423	2.25989870262228e-13	0.000461267783269626	0.000129442756
401	Hypertension	circulatory_system	MYL2	12:111884608:T:C	1	0	ClinVar || HPO	0.00470161129638725	9.04239865215218e-12	2.2606e-12	0.941032070522228	0.0885	1.51645174590427e-05		0.454509518
401	Hypertension	circulatory_system	PPP1CC	12:111884608:T:C	0	0	ClinVar || HPO	0.000695256302365666	0.000270917961822678	5.6414e-05	0.252557266142286	0.0229039768851414	0.00278558343500529	0.00308620740798083	0.258108619
401	Hypertension	circulatory_system	SH2B3	12:111884608:T:C	0	1	ClinVar || HPO	0.664606594899489	5.26199864481017e-21	5.99520000000001e-15	1.0524e-21	1.46859906817856e-07	1.28337779596351e-14	2.6242e-07	3.31568439e-10
401	Hypertension	circulatory_system	TMEM116	12:111884608:T:C	0	0	ClinVar || HPO	0.00786934852123693	1.25661293164342e-12	8.13570000000001e-13	0.000942947173691401		5.11768253102807e-13	0.000209125459879434	7.79985287000001e-05
401	Hypertension	circulatory_system	AC002996.1	12:112906415:A:G	0	0	ClinVar	0.000787056909670919	0.00469450889010536				0.00469450889010536
401	Hypertension	circulatory_system	CFAP73	12:112906415:A:G	0	0	ClinVar	0.00109996160976552	0.00271196484795048	0.0013728			0.106669907309203
401	Hypertension	circulatory_system	DDX54	12:112906415:A:G	0	0	ClinVar	0.00102236163448609	0.00789037333701893	0.001665	0.141731361908602	0.129560616502297	0.060354014599709	0.272949440363776	0.0332655696
401	Hypertension	circulatory_system	DTX1	12:112906415:A:G	0	0	ClinVar	0.00279201980674723	4.00729576289025e-05	0.0007921	0.194409890632034	0.625336294063743	0.056951085704837	8.09786077327348e-06	0.0164920968
401	Hypertension	circulatory_system	ERP29	12:112906415:A:G	0	0	ClinVar	0.0105360770662875	4.0700987694988e-12	8.14350000000002e-13	0.317308083052536	0.000859068696432645	2.03174118856516e-09	1.66769100246922e-07	4.50270375e-05
401	Hypertension	circulatory_system	HECTD4	12:112906415:A:G	0	0	ClinVar	0.0457652595864702	4.14926084740116e-09	1.3831e-09			0.00496459158658426	0.00015103512982338	3.28446297e-05
401	Hypertension	circulatory_system	IQCD	12:112906415:A:G	0	0	ClinVar	0.000697289417672326	0.00906537064803538	0.0020294	0.49205621908297	0.14538	0.0391243366900125	0.0372155718505076	0.0726102948
401	Hypertension	circulatory_system	LHX5	12:112906415:A:G	0	0	ClinVar	4.84857799460566e-05	0.0540187695541925	0.047771	0.248644653544611	0.884241961947816	0.0173300171677675		0.220597161
401	Hypertension	circulatory_system	NAA25	12:112906415:A:G	0	0	ClinVar	0.0120436226476713	3.11183404643455e-09	6.22380000000001e-10	0.835884683763709	0.00149144143950208	0.00491543329628731	3.0133659212813e-05	2.48181492e-05
401	Hypertension	circulatory_system	OAS1	12:112906415:A:G	0	0	ClinVar	0.0125044587284448	2.37494562499208e-07	4.74990000000001e-08	0.622323682130437	0.404	0.0473182906195037	0.0547080298342818	0.0374345371
401	Hypertension	circulatory_system	OAS2	12:112906415:A:G	0	0	ClinVar	0.00610986867184105	0.00225865477976752	0.00045791	0.0325162535374969	0.183112947000534	0.121122153902756	0.92727	0.186991108
401	Hypertension	circulatory_system	OAS3	12:112906415:A:G	0	0	ClinVar	0.00911877321356922	3.13829102979387e-07	6.27660000000001e-08	0.313435139116021	0.264723593908396	0.0452343660792015	0.0531720528296843	0.251601641
401	Hypertension	circulatory_system	PLBD2	12:112906415:A:G	0	0	ClinVar	0.000136448950814048	0.0243063410913718	0.019263	0.0655375534297777	0.00915376974277646	0.119319460405635	0.0467925405488555	0.03979233
401	Hypertension	circulatory_system	PTPN11	12:112906415:A:G	1	0	ClinVar	0.604955728295434	2.86329901395331e-09	5.72659999999999e-10	0.906490640161542	0.00251562406253309	0.00755892731179358	0.012194	0.000186580385
401	Hypertension	circulatory_system	RASAL1	12:112906415:A:G	0	0	ClinVar	0.00183247090783378	0.00563511626653985	0.0012806	0.046095664401746	0.0263929127606146	0.050061766003963	0.0366477971440808	0.0129409702
401	Hypertension	circulatory_system	RITA1	12:112906415:A:G	0	0	ClinVar	0.000769969233814403	0.00328311037663308	0.0016677			0.10132040168297
401	Hypertension	circulatory_system	RPH3A	12:112906415:A:G	0	0	ClinVar	0.361428877311442	1.76639881909524e-08	3.53280000000001e-09	0.0843490858087012	0.773147046746645	0.856998797342824	0.00532397536964159	8.47134213e-06
401	Hypertension	circulatory_system	RPL6	12:112906415:A:G	0	0	ClinVar	0.530354302763264	2.98155990346183e-09	7.4539e-10	0.784090957291482	0.856	0.018566		3.6884709e-05
401	Hypertension	circulatory_system	SDS	12:112906415:A:G	0	0	ClinVar	9.72379004667961e-05	0.115921868199532	0.042291	0.15891234347462	0.374871037621529	0.0823395370581966	0.61917212483847	0.0777010967
401	Hypertension	circulatory_system	SDSL	12:112906415:A:G	0	0	ClinVar	7.21855984076484e-05	0.103313620417341	0.031541	0.545447899862319	0.903460175861351	0.0608489215957614	0.103273028759413	0.112081719
401	Hypertension	circulatory_system	SLC8B1	12:112906415:A:G	0	0	ClinVar	0.000248146812764702	0.0359873482152317	0.018306			0.0420171944694668	0.185107579330613
401	Hypertension	circulatory_system	TPCN1	12:112906415:A:G	0	0	ClinVar	0.000539752422710747	0.00956124166779026	0.0020398	0.923401767109105	0.102719170604144	0.0362681879059265	0.11264	0.054925505
401	Hypertension	circulatory_system	TRAFD1	12:112906415:A:G	0	0	ClinVar	0.0323513347249735	2.68791636895965e-09	6.71980000000001e-10	0.00065208296228107	0.00548334168568139	0.00339668329053437		2.00675476e-05
401	Hypertension	circulatory_system	MED13L	12:115556307:T:G	0	0	ClinVar	0.000235523467450769	0.236445960054455	0.83677	0.370031776165937	0.21683	0.0657018873360017	0.289319342982369	0.634091889
401	Hypertension	circulatory_system	TBX3	12:115556307:T:G	0	0	ClinVar	0.0113053411137624	1.76079999998858e-12	3.5216e-13	0.408806676738701	0.178893664813774	0.16639006952659	0.133385390244246	0.00334555269
401	Hypertension	circulatory_system	TBX5	12:115556307:T:G	1	0	ClinVar	0.000478090745188609	0.140428788396892	0.037218	0.0547343294917157	0.711241507611114	0.76434466341924	0.839093934793545	0.67940265
401	Hypertension	circulatory_system	AC011604.2	12:20166268:G:C	0	0	ClinVar && HPO	0.000327703933164043	0.852837189629753				0.852837189629753
401	Hypertension	circulatory_system	AEBP2	12:20166268:G:C	0	0	ClinVar && HPO	0.00225887133440441	0.0268845330131672	0.096462	0.006142	0.54916	0.0523812781493651	0.840401444480528	0.602824784
401	Hypertension	circulatory_system	PDE3A	12:20166268:G:C	1	1	ClinVar && HPO	0.0284641465347188	2.03904183743323e-08	4.07810000000001e-09	0.00103828583583843	0.312969628223228	0.0605019917982985	0.492432480182937
401	Hypertension	circulatory_system	PLEKHA5	12:20166268:G:C	0	0	ClinVar && HPO	0.000145429372728991	0.0769729568137961	0.05037	0.116102805668431	0.124652381898885	0.0355735280410604	0.482754420972529	0.667120478
401	Hypertension	circulatory_system	SLCO1B3	12:20166268:G:C	0	0	ClinVar && HPO	0.000344409225018992	0.119832659228441	0.14972	0.11197771646379	0.245738914677023	0.228078172778674	0.0545181315356906	0.085042407
401	Hypertension	circulatory_system	SLCO1C1	12:20166268:G:C	0	0	ClinVar && HPO	0.00109149168495659	5.24032863471023e-05	1.0481e-05	0.76850915189034	0.502681483924244	0.35936156102005	0.173272239395734	0.178942127
401	Hypertension	circulatory_system	ALOX5AP	13:32099925:C:A	0	0	HPO	0.00029660774974329	0.132911489724424	0.12763	0.600338408122599	0.324186855429393	0.206275014988785	0.0433319543228067	0.0539723642
401	Hypertension	circulatory_system	B3GLCT	13:32099925:C:A	0	0	HPO	0.0384452549103404	0.000937938574602193	0.000496400000000001			0.00848502112853638
401	Hypertension	circulatory_system	BRCA2	13:32099925:C:A	0	1	HPO	0.000371909504782122	0.0326714495229653	0.23298	0.0619572501485814	0.0134179081350414	0.877676940287282	0.015059475627546	0.0486974893
[truncated: 2,318 more rows]
